# Supplementary material for: A novel immune-related model to predict prognosis and responsiveness to checkpoint and angiogenesis blockade therapy in advanced renal cancer
Source: Front Oncol. 2023 Mar 14;13:1127448. doi: 10.3389/fonc.2023.1127448 (PMC10043594; doi:10.3389/fonc.2023.1127448)
Supplement: Supplementary file 5 [file Table_3.xlsx]

## Sheet: sheet1
Supplementary table 3: Differentially expressed genes (DEGs) between responders and non-responders to atezolizumab plus bevacizumab in the IMmotion151 cohort.
Gene	logFC	AveExpr	t	P.Value	adj.P.Val	B	change
PLPPR5	1.47499	3.46846	2.89067	0.00474219	0.916022	-2.327	UP
CTSL3P	1.29673	4.04229	2.60506	0.0106286	0.916022	-2.85298	UP
B3GALT5	1.28869	2.63142	3.52471	0.000648332	0.657877	-1.00962	UP
SYT12	1.26678	3.71917	3.56036	0.000575258	0.657877	-0.929901	UP
EEF1A2	1.25409	3.75612	2.69278	0.00834644	0.916022	-2.6962	UP
CTAGE15	1.24886	2.92006	2.38187	0.0191725	0.918517	-3.23216	UP
ODAPH	1.22508	2.52808	3.07673	0.00271886	0.916022	-1.96098	UP
IGSF5	1.20937	1.91831	3.42044	0.000915627	0.690605	-1.23949	UP
PAGE2B	1.19731	3.10656	2.30056	0.0235545	0.918517	-3.36308	UP
ABCC6P1	1.19149	3.17983	2.65334	0.00931085	0.916022	-2.76721	UP
C11orf86	1.18117	1.86326	2.34793	0.020905	0.918517	-3.28728	UP
ZP1	1.16927	2.53708	2.85394	0.00527773	0.916022	-2.39712	UP
MUC12	1.1648	4.44036	2.68899	0.00843501	0.916022	-2.70306	UP
CACNG5	1.16441	1.77189	2.64532	0.00951905	0.916022	-2.78156	UP
PAGE5	1.14206	1.06913	2.87989	0.004894	0.916022	-2.34766	UP
GPR15	1.12555	2.893	2.50001	0.0140937	0.916022	-3.03502	UP
GOLGA6L2	1.12202	3.00037	2.27386	0.0251742	0.918517	-3.4052	UP
ARL14EPL	1.12074	0.843658	3.35343	0.0011389	0.740626	-1.38458	UP
HAVCR1P1	1.10426	2.29997	2.94539	0.00403643	0.916022	-2.22122	UP
FAM239B	1.08749	2.88306	2.39731	0.0184274	0.918517	-3.20686	UP
GPR45	1.08569	1.46296	3.06004	0.00286076	0.916022	-1.99455	UP
HOXA13	1.08453	3.63543	2.2292	0.0281041	0.918517	-3.47472	UP
PMCH	1.07607	3.44139	2.26136	0.025966	0.918517	-3.42478	UP
LOC283710	1.0734	2.89695	2.42839	0.017005	0.918517	-3.1555	UP
CDHR4	1.06644	2.10074	3.05377	0.00291579	0.916022	-2.00711	UP
SPINK2	1.05536	2.12354	2.20675	0.0296863	0.918517	-3.5092	UP
RNF183	1.0547	2.90352	2.57348	0.0115793	0.916022	-2.90836	UP
LOC102724850	1.05363	3.31955	2.09668	0.0386185	0.918517	-3.67381	UP
B4GALNT2	1.04418	3.4275	2.1108	0.0373565	0.918517	-3.65312	UP
SNORD3B-2	1.03913	2.41611	2.04439	0.0436196	0.918517	-3.7494	UP
GLYATL2	1.03869	3.76954	3.04493	0.00299505	0.916022	-2.0248	UP
CRYBB2	1.03714	3.31201	2.50608	0.0138687	0.916022	-3.02467	UP
CCL3L1	1.01351	3.94225	2.00208	0.0480631	0.918517	-3.80931	UP
ACTBL2	1.00086	1.54847	2.87788	0.00492272	0.916022	-2.3515	UP
SCEL	-1.0002	2.05482	-2.2293	0.0280971	0.918517	-3.47456	DOWN
RGS7	-1.01598	2.46502	-2.08249	0.0399249	0.918517	-3.6945	DOWN
CTSE	-1.01683	3.15495	-1.99544	0.048794	0.918517	-3.8186	DOWN
RAB25	-1.03742	2.22516	-2.03096	0.0449899	0.918517	-3.76853	DOWN
SERPINA7	-1.04144	1.91908	-2.27667	0.0249996	0.918517	-3.40079	DOWN
ANKRD34B	-1.0502	1.2961	-3.12674	0.00233195	0.916022	-1.85959	DOWN
LOC100507002	-1.06156	1.71709	-3.219	0.00174913	0.844429	-1.66928	DOWN
CCDC181	-1.10987	2.91283	-2.95439	0.00393011	0.916022	-2.20368	DOWN
UNC5D	-1.11409	1.66265	-2.69518	0.00829065	0.916022	-2.69184	DOWN
OVCH2	-1.11874	1.79071	-2.83366	0.00559673	0.916022	-2.43553	DOWN
ROBO2	-1.13338	3.81938	-3.28213	0.00143201	0.844429	-1.53665	DOWN
HMGCS2	-1.13797	3.44741	-2.1235	0.0362519	0.918517	-3.6344	DOWN
CRP	-1.14528	2.70423	-2.1837	0.0313911	0.918517	-3.54429	DOWN
SLC12A1	-1.1515	3.21336	-2.02311	0.0458083	0.918517	-3.77967	DOWN
GC	-1.15205	3.16762	-2.14259	0.0346439	0.918517	-3.60606	DOWN
HSPB3	-1.15211	2.02983	-2.39404	0.0185833	0.918517	-3.21224	DOWN
TCEAL2	-1.15247	2.85232	-2.39164	0.0186978	0.918517	-3.21616	DOWN
LHX8	-1.18506	2.55623	-2.10853	0.0375568	0.918517	-3.65645	DOWN
REN	-1.19068	5.03641	-2.81834	0.00584933	0.916022	-2.4644	DOWN
FYB2	-1.19138	3.12799	-2.90842	0.0045017	0.916022	-2.29286	DOWN
FGL1	-1.20376	1.7269	-2.56548	0.011832	0.916022	-2.9223	DOWN
ERBB4	-1.22479	3.75495	-3.22352	0.00172442	0.844429	-1.65986	DOWN
AGR2	-1.24922	3.14754	-2.56917	0.0117148	0.916022	-2.91588	DOWN
ORM1	-1.25171	3.60703	-2.24563	0.026993	0.918517	-3.44928	DOWN
GRHL2	-1.25809	2.21684	-2.81143	0.00596649	0.916022	-2.47737	DOWN
SNORD47	-1.27123	3.40118	-2.2424	0.0272082	0.918517	-3.45429	DOWN
ESRP1	-1.28764	3.09614	-2.74015	0.00730836	0.916022	-2.60976	DOWN
HPR	-1.29235	2.20437	-2.4511	0.0160287	0.918517	-3.11763	DOWN
NDNF	-1.29416	4.84998	-3.50654	0.000688865	0.657877	-1.05003	DOWN
FOXA1	-1.33622	2.18111	-3.12937	0.00231312	0.916022	-1.85423	DOWN
CFTR	-1.34667	2.72438	-2.83356	0.00559832	0.916022	-2.43571	DOWN
SEMA3E	-1.36629	2.72066	-3.29352	0.0013809	0.844429	-1.51254	DOWN
SPINK5	-1.36816	4.46449	-4.07176	9.51704e-05	0.46417	0.272512	DOWN
MUM1L1	-1.38929	2.70144	-3.24376	0.00161764	0.844429	-1.61749	DOWN
BMP5	-1.46981	2.62799	-2.99083	0.00352532	0.916022	-2.13218	DOWN
SNORD18A	-1.47591	2.31629	-2.61792	0.010262	0.916022	-2.83026	DOWN
TMPRSS2	-1.58383	2.76853	-3.51663	0.000666054	0.657877	-1.02759	DOWN
TTR	-1.60155	2.52908	-2.88652	0.00480015	0.916022	-2.33496	DOWN
