# Supplementary material for: A novel immune-related model to predict prognosis and responsiveness to checkpoint and angiogenesis blockade therapy in advanced renal cancer
Source: Front Oncol. 2023 Mar 14;13:1127448. doi: 10.3389/fonc.2023.1127448 (PMC10043594; doi:10.3389/fonc.2023.1127448)
Supplement: Supplementary file 6 [file Table_4.xlsx]

## Sheet: sheet1
Supplementary table 4: GO analysis for nine DEGs associated with the efficacy of atezolizumab plus bevacizumab therapies in the IMmotion151 cohort.
	ID	Description	GeneRatio	BgRatio	pvalue	p.adjust	qvalue	geneID	Count	Richfactor
GO:0002446	GO:0002446	Neutrophil mediated immunity	17/168	499/18670	2.76462e-06	0.000238577	0.000204787	ORM1/ORM2/CEACAM6/HP/FRMPD3/FCAR/PRG2/CD177/CEACAM3/MCEMP1/TCN1/OLFM4/CAMP/ARG1/F2/TTR/S100P	17	0.0340681
GO:0050900	GO:0050900	Leukocyte migration	17/168	499/18670	2.76462e-06	0.000238577	0.000204787	CCL3L1/BMP5/CEACAM6/S100A14/TNFSF18/CCL7/FFAR2/CD177/CEACAM3/CCL23/CXCL17/XG/CCL24/F2/LBP/CCL13/CCL4L1	17	0.0340681
GO:0002526	GO:0002526	Acute inflammatory response	16/168	220/18670	1.5174e-10	3.53553e-07	3.03479e-07	ORM1/ORM2/CRP/C4BPA/CPN2/HP/HPR/C8B/CPB2/CD5L/FFAR2/APCS/SAA2/SAA4/F2/LBP	16	0.0727273
GO:0043312	GO:0043312	Neutrophil degranulation	16/168	485/18670	8.25237e-06	0.000582667	0.000500144	ORM1/ORM2/CEACAM6/HP/FRMPD3/FCAR/PRG2/CD177/CEACAM3/MCEMP1/TCN1/OLFM4/CAMP/ARG1/TTR/S100P	16	0.0329897
GO:0002283	GO:0002283	Neutrophil activation involved in immune response	16/168	488/18670	8.91236e-06	0.000610758	0.000524256	ORM1/ORM2/CEACAM6/HP/FRMPD3/FCAR/PRG2/CD177/CEACAM3/MCEMP1/TCN1/OLFM4/CAMP/ARG1/TTR/S100P	16	0.0327869
GO:0042119	GO:0042119	Neutrophil activation	16/168	498/18670	1.14665e-05	0.000722081	0.000619812	ORM1/ORM2/CEACAM6/HP/FRMPD3/FCAR/PRG2/CD177/CEACAM3/MCEMP1/TCN1/OLFM4/CAMP/ARG1/TTR/S100P	16	0.0321285
GO:0006959	GO:0006959	Humoral immune response	15/168	356/18670	8.2111e-07	0.000106288	9.12345e-05	SPINK5/CRP/C4BPA/CPN2/C8B/CPB2/CD5L/FGA/APCS/HRG/CAMP/FGB/F2/CCL13/REG1B	15	0.0421348
GO:0051047	GO:0051047	Positive regulation of secretion	15/168	428/18670	7.83078e-06	0.000570179	0.000489424	ORM1/ORM2/HCAR2/FGG/CPB2/MMP12/FFAR2/FGA/CD177/CLEC6A/GAL/FGB/GRP/CYP4F2/PAEP	15	0.0350467
GO:0070372	GO:0070372	Regulation of ERK1 and ERK2 cascade	14/168	300/18670	5.77895e-07	9.0836e-05	7.79708e-05	CCL3L1/FGG/CCL7/THPO/FGA/MARCO/CCL23/CCL24/FGB/C1QL4/CCL13/CCL4L1/FGF10/ROS1	14	0.0466667
GO:0070371	GO:0070371	ERK1 and ERK2 cascade	14/168	317/18670	1.11428e-06	0.000123632	0.000106122	CCL3L1/FGG/CCL7/THPO/FGA/MARCO/CCL23/CCL24/FGB/C1QL4/CCL13/CCL4L1/FGF10/ROS1	14	0.044164
GO:1903532	GO:1903532	Positive regulation of secretion by cell	14/168	399/18670	1.56976e-05	0.000870841	0.000747503	ORM1/ORM2/HCAR2/FGG/CPB2/MMP12/FFAR2/FGA/CD177/CLEC6A/GAL/FGB/GRP/PAEP	14	0.0350877
GO:0022604	GO:0022604	Regulation of cell morphogenesis	14/168	484/18670	0.00012633	0.00408819	0.00350918	FGG/SPTA1/SEMA3E/CCL7/PDPN/FGA/OMG/TNR/DCC/OLFM4/CCL24/FGB/F2/CCL13	14	0.0289256
GO:0060326	GO:0060326	Cell chemotaxis	13/168	304/18670	3.88761e-06	0.000301938	0.000259174	CCL3L1/S100A14/CCL7/FFAR2/SAA2/SAA4/HRG/CCL23/CXCL17/CCL24/LBP/CCL13/CCL4L1	13	0.0427632
GO:0007596	GO:0007596	Blood coagulation	13/168	336/18670	1.14267e-05	0.000722081	0.000619812	FGG/P2RX5/CPB2/PDPN/FGA/CD177/HRG/TMPRSS6/FGB/F2/SERPINA10/CYP4F2/FOXA2	13	0.0386905
GO:0007599	GO:0007599	Hemostasis	13/168	341/18670	1.33661e-05	0.000819554	0.00070348	FGG/P2RX5/CPB2/PDPN/FGA/CD177/HRG/TMPRSS6/FGB/F2/SERPINA10/CYP4F2/FOXA2	13	0.0381232
GO:0050817	GO:0050817	Coagulation	13/168	342/18670	1.3787e-05	0.000823685	0.000707026	FGG/P2RX5/CPB2/PDPN/FGA/CD177/HRG/TMPRSS6/FGB/F2/SERPINA10/CYP4F2/FOXA2	13	0.0380117
GO:0045861	GO:0045861	Negative regulation of proteolysis	13/168	363/18670	2.57701e-05	0.00136464	0.00117137	SPINK5/C4BPA/ITIH1/ITIH3/ITIH2/CPB2/SERPINI2/HMSD/HRG/ANXA8L1/F2/SERPINA10/CST1	13	0.0358127
GO:0030198	GO:0030198	Extracellular matrix organization	13/168	368/18670	2.97046e-05	0.00146065	0.00125377	SPINK5/FGG/CPB2/MMP12/PDPN/FOXF2/FGA/TNR/MMP10/TMPRSS6/FGB/TTR/PRSS1	13	0.0353261
GO:0022407	GO:0022407	Regulation of cell-cell adhesion	13/168	403/18670	7.51958e-05	0.00297637	0.00255483	FGG/CEACAM6/SPTA1/PDPN/FGL1/FGA/TNR/FOXA1/SOX2/ARG1/FGB/PLA2G2D/FOXA2	13	0.0322581
GO:0045785	GO:0045785	Positive regulation of cell adhesion	13/168	403/18670	7.51958e-05	0.00297637	0.00255483	FGG/CEACAM6/SPTA1/TNFSF18/PDPN/FGA/HRG/OLFM4/FOXA1/SOX2/FGB/AGR2/FOXA2	13	0.0322581
GO:0043062	GO:0043062	Extracellular structure organization	13/168	422/18670	0.000119194	0.00392402	0.00336826	SPINK5/FGG/CPB2/MMP12/PDPN/FOXF2/FGA/TNR/MMP10/TMPRSS6/FGB/TTR/PRSS1	13	0.0308057
GO:0050673	GO:0050673	Epithelial cell proliferation	13/168	434/18670	0.000157207	0.00479554	0.00411635	BMP5/SDR16C5/TBX1/CPB2/MMP12/FGL1/WNT2/XDH/KRT4/SOX2/ARG1/CCL24/FGF10	13	0.0299539
GO:0002791	GO:0002791	Regulation of peptide secretion	13/168	500/18670	0.000608725	0.0124415	0.0106794	ORM1/ORM2/CRP/HCAR2/FGG/MMP12/FFAR2/FGA/CLEC6A/FGB/GRP/PAEP/FOXA2	13	0.026
GO:0070374	GO:0070374	Positive regulation of ERK1 and ERK2 cascade	12/168	215/18670	5.84781e-07	9.0836e-05	7.79708e-05	CCL3L1/FGG/CCL7/THPO/FGA/MARCO/CCL23/CCL24/FGB/CCL13/CCL4L1/FGF10	12	0.055814
GO:0032103	GO:0032103	Positive regulation of response to external stimulus	12/168	323/18670	3.72484e-05	0.00173578	0.00148994	CCL3L1/S100A14/CPB2/CCL7/FFAR2/HRG/ARG1/CXCL17/CCL24/F2/LBP/FGF10	12	0.0371517
GO:0042742	GO:0042742	Defense response to bacterium	12/168	330/18670	4.58421e-05	0.00205408	0.00176316	SPINK5/CRP/HP/S100A14/PRG2/STAB2/FGA/CAMP/GBP7/FGB/F2/LBP	12	0.0363636
GO:0032102	GO:0032102	Negative regulation of response to external stimulus	12/168	365/18670	0.000119573	0.00392402	0.00336826	SPINK5/FGG/CPB2/SEMA3E/FGA/APCS/TNR/HRG/TMPRSS6/CXCL17/FGB/F2	12	0.0328767
GO:0052548	GO:0052548	Regulation of endopeptidase activity	12/168	425/18670	0.0004796	0.010252	0.0088	SPINK5/ITIH1/ITIH3/ITIH2/XDH/SERPINI2/HMSD/HRG/ANXA8L1/SOX2/SERPINA10/CST1	12	0.0282353
GO:0048732	GO:0048732	Gland development	12/168	434/18670	0.00057724	0.0121168	0.0104007	ATP2C2/TBX1/CPB2/CCDC39/FGL1/WNT2/XDH/ONECUT1/FOXA1/SOX2/ARG1/FGF10	12	0.0276498
GO:0045088	GO:0045088	Regulation of innate immune response	12/168	452/18670	0.000823241	0.0151036	0.0129644	FGG/S100A14/MMP12/SFTPA1/FFAR2/SFTPA2/FGA/CLEC6A/MARCO/ARG1/FGB/LBP	12	0.0265487
GO:0052547	GO:0052547	Regulation of peptidase activity	12/168	452/18670	0.000823241	0.0151036	0.0129644	SPINK5/ITIH1/ITIH3/ITIH2/XDH/SERPINI2/HMSD/HRG/ANXA8L1/SOX2/SERPINA10/CST1	12	0.0265487
GO:0002697	GO:0002697	Regulation of immune effector process	12/168	458/18670	0.000922585	0.0167939	0.0144154	SPINK5/C4BPA/CPN2/C8B/CPB2/CD5L/MMP12/FFAR2/CD177/ARG1/F2/LBP	12	0.0262009
GO:0050708	GO:0050708	Regulation of protein secretion	12/168	472/18670	0.00119385	0.0207322	0.0177959	ORM1/ORM2/CRP/HCAR2/FGG/MMP12/FFAR2/FGA/CLEC6A/FGB/PAEP/FOXA2	12	0.0254237
GO:0050727	GO:0050727	Regulation of inflammatory response	12/168	485/18670	0.00150212	0.0243051	0.0208627	CCL3L1/C4BPA/CPN2/C8B/CPB2/CD5L/FFAR2/APCS/CXCL17/CCL24/F2/LBP	12	0.0247423
GO:0097530	GO:0097530	Granulocyte migration	11/168	141/18670	6.04516e-08	2.14524e-05	1.84141e-05	CCL3L1/S100A14/CCL7/CD177/CCL23/CXCL17/XG/CCL24/LBP/CCL13/CCL4L1	11	0.0780142
GO:1903034	GO:1903034	Regulation of response to wounding	11/168	179/18670	6.78321e-07	9.87805e-05	8.47901e-05	FGG/CPB2/PDPN/FGA/APCS/TNR/HRG/TMPRSS6/FGB/F2/FOXA2	11	0.0614525
GO:0072376	GO:0072376	Protein activation cascade	11/168	198/18670	1.83192e-06	0.000177849	0.00015266	CRP/C4BPA/CPN2/FGG/C8B/CPB2/CD5L/FGA/APCS/FGB/F2	11	0.0555556
GO:0097529	GO:0097529	Myeloid leukocyte migration	11/168	210/18670	3.24252e-06	0.000260519	0.000223622	CCL3L1/S100A14/CCL7/CD177/CCL23/CXCL17/XG/CCL24/LBP/CCL13/CCL4L1	11	0.052381
GO:0010810	GO:0010810	Regulation of cell-substrate adhesion	11/168	215/18670	4.06683e-06	0.000305668	0.000262376	FGG/CEACAM6/SEMA3E/MMP12/PDPN/FGA/ONECUT1/HRG/OLFM4/FGB/AGR2	11	0.0511628
GO:0002793	GO:0002793	Positive regulation of peptide secretion	11/168	288/18670	6.16706e-05	0.00266097	0.0022841	ORM1/ORM2/HCAR2/FGG/MMP12/FFAR2/FGA/CLEC6A/FGB/GRP/PAEP	11	0.0381944
GO:0016485	GO:0016485	Protein processing	11/168	328/18670	0.000194028	0.0054468	0.00467536	C4BPA/CPN2/FGG/CTSE/C8B/CPB2/CD5L/FGA/ANGPTL8/FGB/F2	11	0.0335366
GO:0031589	GO:0031589	Cell-substrate adhesion	11/168	354/18670	0.000372244	0.00867329	0.00744488	FGG/CEACAM6/SEMA3E/MMP12/PDPN/FGA/ONECUT1/HRG/OLFM4/FGB/AGR2	11	0.0310734
GO:0050678	GO:0050678	Regulation of epithelial cell proliferation	11/168	378/18670	0.000643287	0.0127022	0.0109032	BMP5/TBX1/CPB2/MMP12/WNT2/XDH/KRT4/SOX2/ARG1/CCL24/FGF10	11	0.0291005
GO:0045089	GO:0045089	Positive regulation of innate immune response	11/168	381/18670	0.000686532	0.0134133	0.0115135	FGG/S100A14/MMP12/SFTPA1/FFAR2/SFTPA2/FGA/CLEC6A/MARCO/FGB/LBP	11	0.0288714
GO:0051604	GO:0051604	Protein maturation	11/168	397/18670	0.000960189	0.0173429	0.0148866	C4BPA/CPN2/FGG/CTSE/C8B/CPB2/CD5L/FGA/ANGPTL8/FGB/F2	11	0.0277078
GO:0051346	GO:0051346	Negative regulation of hydrolase activity	11/168	466/18670	0.00336581	0.0475293	0.0407977	SPINK5/ITIH1/ITIH3/ITIH2/APCS/SERPINI2/HMSD/HRG/ANXA8L1/SERPINA10/CST1	11	0.0236052
GO:0061041	GO:0061041	Regulation of wound healing	10/168	148/18670	9.32176e-07	0.000114314	9.81238e-05	FGG/CPB2/PDPN/FGA/APCS/HRG/TMPRSS6/FGB/F2/FOXA2	10	0.0675676
GO:0048762	GO:0048762	Mesenchymal cell differentiation	10/168	219/18670	3.00906e-05	0.00146065	0.00125377	BMP5/TBX1/SEMA3E/PDPN/FOXF2/WNT2/FOXA1/TBX5/FGF10/FOXA2	10	0.0456621
GO:0030595	GO:0030595	Leukocyte chemotaxis	10/168	224/18670	3.64611e-05	0.00173376	0.00148821	CCL3L1/S100A14/CCL7/FFAR2/CCL23/CXCL17/CCL24/LBP/CCL13/CCL4L1	10	0.0446429
GO:0010951	GO:0010951	Negative regulation of endopeptidase activity	10/168	250/18670	9.14821e-05	0.00333052	0.00285882	SPINK5/ITIH1/ITIH3/ITIH2/SERPINI2/HMSD/HRG/ANXA8L1/SERPINA10/CST1	10	0.04
GO:0010466	GO:0010466	Negative regulation of peptidase activity	10/168	262/18670	0.000134468	0.00429191	0.00368404	SPINK5/ITIH1/ITIH3/ITIH2/SERPINI2/HMSD/HRG/ANXA8L1/SERPINA10/CST1	10	0.0381679
GO:0050714	GO:0050714	Positive regulation of protein secretion	10/168	268/18670	0.000161685	0.00479554	0.00411635	ORM1/ORM2/HCAR2/FGG/MMP12/FFAR2/FGA/CLEC6A/FGB/PAEP	10	0.0373134
GO:0060485	GO:0060485	Mesenchyme development	10/168	278/18670	0.000217341	0.00588843	0.00505445	BMP5/TBX1/SEMA3E/PDPN/FOXF2/WNT2/FOXA1/TBX5/FGF10/FOXA2	10	0.0359712
GO:0002758	GO:0002758	Innate immune response-activating signal transduction	10/168	298/18670	0.000377659	0.00871234	0.0074784	FGG/S100A14/SFTPA1/FFAR2/SFTPA2/FGA/CLEC6A/MARCO/FGB/LBP	10	0.033557
GO:0002218	GO:0002218	Activation of innate immune response	10/168	319/18670	0.000641812	0.0127022	0.0109032	FGG/S100A14/SFTPA1/FFAR2/SFTPA2/FGA/CLEC6A/MARCO/FGB/LBP	10	0.031348
GO:0051222	GO:0051222	Positive regulation of protein transport	10/168	418/18670	0.00465366	0.058611	0.0503098	ORM1/ORM2/HCAR2/FGG/MMP12/FFAR2/FGA/CLEC6A/FGB/PAEP	10	0.0239234
GO:1904951	GO:1904951	Positive regulation of establishment of protein localization	10/168	456/18670	0.00839771	0.0897554	0.0770432	ORM1/ORM2/HCAR2/FGG/MMP12/FFAR2/FGA/CLEC6A/FGB/PAEP	10	0.0219298
GO:0006953	GO:0006953	Acute-phase response	9/168	47/18670	3.17004e-10	3.69309e-07	3.17004e-07	ORM1/ORM2/CRP/HP/APCS/SAA2/SAA4/F2/LBP	9	0.191489
GO:0030193	GO:0030193	Regulation of blood coagulation	9/168	79/18670	3.74416e-08	1.95091e-05	1.6746e-05	FGG/CPB2/PDPN/FGA/HRG/TMPRSS6/FGB/F2/FOXA2	9	0.113924
GO:1900046	GO:1900046	Regulation of hemostasis	9/168	80/18670	4.18649e-08	1.95091e-05	1.6746e-05	FGG/CPB2/PDPN/FGA/HRG/TMPRSS6/FGB/F2/FOXA2	9	0.1125
GO:0050818	GO:0050818	Regulation of coagulation	9/168	84/18670	6.44492e-08	2.14524e-05	1.84141e-05	FGG/CPB2/PDPN/FGA/HRG/TMPRSS6/FGB/F2/FOXA2	9	0.107143
GO:0071674	GO:0071674	Mononuclear cell migration	9/168	90/18670	1.18076e-07	2.76567e-05	2.37396e-05	CCL3L1/BMP5/S100A14/CCL7/CCL23/CXCL17/CCL24/CCL13/CCL4L1	9	0.1
GO:1903035	GO:1903035	Negative regulation of response to wounding	9/168	90/18670	1.18076e-07	2.76567e-05	2.37396e-05	FGG/CPB2/FGA/APCS/TNR/HRG/TMPRSS6/FGB/F2	9	0.1
GO:1990266	GO:1990266	Neutrophil migration	9/168	118/18670	1.20581e-06	0.000127706	0.000109619	CCL3L1/CCL7/CD177/CCL23/XG/CCL24/LBP/CCL13/CCL4L1	9	0.0762712
GO:0071621	GO:0071621	Granulocyte chemotaxis	9/168	123/18670	1.70801e-06	0.000173029	0.000148522	CCL3L1/S100A14/CCL7/CCL23/CXCL17/CCL24/LBP/CCL13/CCL4L1	9	0.0731707
GO:0002221	GO:0002221	Pattern recognition receptor signaling pathway	9/168	197/18670	7.53674e-05	0.00297637	0.00255483	FGG/S100A14/SFTPA1/FFAR2/SFTPA2/FGA/MARCO/FGB/LBP	9	0.0456853
GO:0022409	GO:0022409	Positive regulation of cell-cell adhesion	9/168	255/18670	0.000515525	0.0109198	0.00937319	FGG/CEACAM6/SPTA1/PDPN/FGA/FOXA1/SOX2/FGB/FOXA2	9	0.0352941
GO:0045165	GO:0045165	Cell fate commitment	9/168	270/18670	0.000775469	0.0145713	0.0125076	TBX1/PDPN/WNT2/ONECUT1/FOXA1/SOX2/TBX5/FGF10/FOXA2	9	0.0333333
GO:0071356	GO:0071356	Cellular response to tumor necrosis factor	9/168	291/18670	0.00130997	0.0216495	0.0185833	CCL3L1/TNFSF18/CCL7/DCSTAMP/CCL23/CCL24/CCL13/TNFRSF17/CCL4L1	9	0.0309278
GO:0010769	GO:0010769	Regulation of cell morphogenesis involved in differentiation	9/168	301/18670	0.00165258	0.0263734	0.0226381	FGG/SEMA3E/PDPN/FGA/OMG/TNR/DCC/OLFM4/FGB	9	0.0299003
GO:0034612	GO:0034612	Response to tumor necrosis factor	9/168	312/18670	0.00210897	0.0323283	0.0277496	CCL3L1/TNFSF18/CCL7/DCSTAMP/CCL23/CCL24/CCL13/TNFRSF17/CCL4L1	9	0.0288462
GO:0009914	GO:0009914	Hormone transport	9/168	322/18670	0.00260636	0.0384356	0.0329919	HCAR2/FGG/FFAR2/FGA/GAL/FGB/TTR/GRP/FOXA2	9	0.0279503
GO:0001558	GO:0001558	Regulation of cell growth	9/168	416/18670	0.0131832	0.122377	0.105045	SEMA3E/DCSTAMP/TNR/DCC/HRG/GAL/F2/ROS1/IGFBP1	9	0.0216346
GO:0002683	GO:0002683	Negative regulation of immune system process	9/168	463/18670	0.0244951	0.182344	0.156518	SPINK5/C4BPA/BMP5/MMP12/FGL1/APCS/GAL/ARG1/PLA2G2D	9	0.0194384
GO:0055074	GO:0055074	Calcium ion homeostasis	9/168	471/18670	0.0269535	0.197489	0.169519	ATP2C2/P2RX5/S100A14/CCL7/TRPV6/CCL23/F2/CALB2/CCL13	9	0.0191083
GO:0016049	GO:0016049	Cell growth	9/168	484/18670	0.031313	0.2125	0.182404	SEMA3E/DCSTAMP/TNR/DCC/HRG/GAL/F2/ROS1/IGFBP1	9	0.018595
GO:0072503	GO:0072503	Cellular divalent inorganic cation homeostasis	9/168	493/18670	0.0346055	0.226491	0.194413	ATP2C2/P2RX5/CCL7/TRPV6/CCL23/F2/CALB2/CCL13/MT1H	9	0.0182556
GO:0002548	GO:0002548	Monocyte chemotaxis	8/168	65/18670	1.18698e-07	2.76567e-05	2.37396e-05	CCL3L1/S100A14/CCL7/CCL23/CXCL17/CCL24/CCL13/CCL4L1	8	0.123077
GO:0061045	GO:0061045	Negative regulation of wound healing	8/168	76/18670	4.07752e-07	8.63694e-05	7.41368e-05	FGG/CPB2/FGA/APCS/HRG/TMPRSS6/FGB/F2	8	0.105263
GO:0019730	GO:0019730	Antimicrobial humoral response	8/168	122/18670	1.46707e-05	0.000833726	0.000715644	SPINK5/FGA/HRG/CAMP/FGB/F2/CCL13/REG1B	8	0.0655738
GO:0002673	GO:0002673	Regulation of acute inflammatory response	8/168	159/18670	9.74604e-05	0.0033893	0.00290927	C4BPA/CPN2/C8B/CPB2/CD5L/FFAR2/APCS/F2	8	0.0503145
GO:0030324	GO:0030324	Lung development	8/168	172/18670	0.000167901	0.00482975	0.00414571	PDPN/CCDC39/WNT2/FOXA1/ARG1/TBX5/FGF10/AGR2	8	0.0465116
GO:0006956	GO:0006956	Complement activation	8/168	175/18670	0.000189021	0.00537098	0.00461028	CRP/C4BPA/CPN2/C8B/CPB2/CD5L/APCS/F2	8	0.0457143
GO:0030323	GO:0030323	Respiratory tube development	8/168	176/18670	0.000196529	0.00545133	0.00467925	PDPN/CCDC39/WNT2/FOXA1/ARG1/TBX5/FGF10/AGR2	8	0.0454545
GO:0071347	GO:0071347	Cellular response to interleukin-1	8/168	179/18670	0.000220534	0.00590625	0.00506974	CCL3L1/FGG/CCL7/CCL23/CCL24/FGB/CCL13/CCL4L1	8	0.0446927
GO:0071346	GO:0071346	Cellular response to interferon-gamma	8/168	180/18670	0.000229051	0.00606464	0.0052057	CCL3L1/CCL7/CCL23/ARG1/GBP7/CCL24/CCL13/CCL4L1	8	0.0444444
GO:0002685	GO:0002685	Regulation of leukocyte migration	8/168	196/18670	0.000406346	0.00920642	0.00790251	BMP5/S100A14/TNFSF18/CCL7/CXCL17/XG/CCL24/LBP	8	0.0408163
GO:0060541	GO:0060541	Respiratory system development	8/168	198/18670	0.000434755	0.00964743	0.00828105	PDPN/CCDC39/WNT2/FOXA1/ARG1/TBX5/FGF10/AGR2	8	0.040404
GO:0034341	GO:0034341	Response to interferon-gamma	8/168	199/18670	0.000449554	0.0096987	0.00832507	CCL3L1/CCL7/CCL23/ARG1/GBP7/CCL24/CCL13/CCL4L1	8	0.040201
GO:0070555	GO:0070555	Response to interleukin-1	8/168	207/18670	0.000583293	0.0121346	0.0104159	CCL3L1/FGG/CCL7/CCL23/CCL24/FGB/CCL13/CCL4L1	8	0.0386473
GO:0007160	GO:0007160	Cell-matrix adhesion	8/168	225/18670	0.0010032	0.0178431	0.015316	FGG/CEACAM6/SEMA3E/MMP12/FGA/ONECUT1/HRG/FGB	8	0.0355556
GO:0045926	GO:0045926	Negative regulation of growth	8/168	249/18670	0.0019068	0.0300191	0.0257675	SEMA3E/DCSTAMP/TNR/DCC/HRG/GAL/TBX5/MT1H	8	0.0321285
GO:0046883	GO:0046883	Regulation of hormone secretion	8/168	266/18670	0.00286692	0.0414902	0.0356139	HCAR2/FGG/FFAR2/FGA/GAL/FGB/GRP/FOXA2	8	0.0300752
GO:0007162	GO:0007162	Negative regulation of cell adhesion	8/168	289/18670	0.00472349	0.0591706	0.0507902	FGG/SEMA3E/MMP12/FGL1/TNR/HRG/ARG1/PLA2G2D	8	0.0276817
GO:0046879	GO:0046879	Hormone secretion	8/168	312/18670	0.00739015	0.0848229	0.0728093	HCAR2/FGG/FFAR2/FGA/GAL/FGB/GRP/FOXA2	8	0.025641
GO:0010721	GO:0010721	Negative regulation of cell development	8/168	344/18670	0.0128165	0.11993	0.102944	SEMA3E/OMG/TNR/DCC/GAL/SOX2/F2/PAEP	8	0.0232558
GO:0010876	GO:0010876	Lipid localization	8/168	400/18670	0.0285799	0.204267	0.175337	CRP/SFTPA1/FFAR2/PLA2G4F/GAL/LBP/PLA2G2D/CYP4F2	8	0.02
GO:0007389	GO:0007389	Pattern specification process	8/168	446/18670	0.048968	0.265957	0.228289	BMP5/TBX1/CCDC39/WNT2/FOXA1/TBX5/FGF10/FOXA2	8	0.0179372
GO:0006874	GO:0006874	Cellular calcium ion homeostasis	8/168	458/18670	0.0555326	0.286898	0.246264	ATP2C2/P2RX5/CCL7/TRPV6/CCL23/F2/CALB2/CCL13	8	0.0174672
GO:0023061	GO:0023061	Signal release	8/168	462/18670	0.0578401	0.294896	0.25313	HCAR2/FGG/FFAR2/FGA/GAL/FGB/GRP/FOXA2	8	0.017316
GO:0001819	GO:0001819	Positive regulation of cytokine production	8/168	464/18670	0.0590164	0.298335	0.256081	ORM1/ORM2/MMP12/FFAR2/CLEC6A/CXCL17/LBP/PAEP	8	0.0172414
GO:0015711	GO:0015711	Organic anion transport	8/168	482/18670	0.0702861	0.332184	0.285136	SLC6A14/PDPN/PLA2G4F/ARG1/PLA2G2D/SLC22A24/CYP4F2/SLC36A2	8	0.0165975
GO:0051249	GO:0051249	Regulation of lymphocyte activation	8/168	485/18670	0.0722845	0.338199	0.290299	SPINK5/SPTA1/TNFSF18/FGL1/GAL/ARG1/PLA2G2D/FGF10	8	0.0164948
GO:0042730	GO:0042730	Fibrinolysis	7/168	28/18670	4.25556e-09	3.30515e-06	2.83704e-06	FGG/CPB2/FGA/HRG/TMPRSS6/FGB/F2	7	0.25
GO:0030195	GO:0030195	Negative regulation of blood coagulation	7/168	53/18670	4.58624e-07	8.90494e-05	7.64373e-05	FGG/CPB2/FGA/HRG/TMPRSS6/FGB/F2	7	0.132075
GO:1900047	GO:1900047	Negative regulation of hemostasis	7/168	54/18670	5.22966e-07	9.0836e-05	7.79708e-05	FGG/CPB2/FGA/HRG/TMPRSS6/FGB/F2	7	0.12963
GO:0050819	GO:0050819	Negative regulation of coagulation	7/168	57/18670	7.63232e-07	0.000104608	8.9792e-05	FGG/CPB2/FGA/HRG/TMPRSS6/FGB/F2	7	0.122807
GO:0070098	GO:0070098	Chemokine-mediated signaling pathway	7/168	88/18670	1.45076e-05	0.000833726	0.000715644	CCL3L1/CCL7/THPO/CCL23/CCL24/CCL13/CCL4L1	7	0.0795455
GO:1990868	GO:1990868	Response to chemokine	7/168	97/18670	2.74348e-05	0.00138963	0.00119282	CCL3L1/CCL7/THPO/CCL23/CCL24/CCL13/CCL4L1	7	0.0721649
GO:1990869	GO:1990869	Cellular response to chemokine	7/168	97/18670	2.74348e-05	0.00138963	0.00119282	CCL3L1/CCL7/THPO/CCL23/CCL24/CCL13/CCL4L1	7	0.0721649
GO:0030593	GO:0030593	Neutrophil chemotaxis	7/168	104/18670	4.30418e-05	0.00196642	0.00168792	CCL3L1/CCL7/CCL23/CCL24/LBP/CCL13/CCL4L1	7	0.0673077
GO:0072676	GO:0072676	Lymphocyte migration	7/168	111/18670	6.52889e-05	0.00276587	0.00237414	CCL3L1/CCL7/CCL23/XG/CCL24/CCL13/CCL4L1	7	0.0630631
GO:0010811	GO:0010811	Positive regulation of cell-substrate adhesion	7/168	121/18670	0.000112596	0.00380217	0.00326367	FGG/CEACAM6/FGA/HRG/OLFM4/FGB/AGR2	7	0.0578512
GO:0002576	GO:0002576	Platelet degranulation	7/168	128/18670	0.000159942	0.00479554	0.00411635	ORM1/ORM2/FGG/ITIH3/FGA/HRG/FGB	7	0.0546875
GO:0002687	GO:0002687	Positive regulation of leukocyte migration	7/168	128/18670	0.000159942	0.00479554	0.00411635	S100A14/TNFSF18/CCL7/CXCL17/XG/CCL24/LBP	7	0.0546875
GO:0002920	GO:0002920	Regulation of humoral immune response	7/168	134/18670	0.00021232	0.00582006	0.00499576	SPINK5/C4BPA/CPN2/C8B/CPB2/CD5L/F2	7	0.0522388
GO:0001837	GO:0001837	Epithelial to mesenchymal transition	7/168	140/18670	0.000277743	0.00688447	0.00590942	BMP5/PDPN/FOXF2/WNT2/FOXA1/TBX5/FOXA2	7	0.05
GO:0002224	GO:0002224	Toll-like receptor signaling pathway	7/168	146/18670	0.00035848	0.00843696	0.00724203	FGG/S100A14/SFTPA1/SFTPA2/FGA/FGB/LBP	7	0.0479452
GO:0008360	GO:0008360	Regulation of cell shape	7/168	150/18670	0.000422036	0.00945523	0.00811608	SPTA1/SEMA3E/CCL7/PDPN/CCL24/F2/CCL13	7	0.0466667
GO:0035821	GO:0035821	Modification of morphology or physiology of other organism	7/168	164/18670	0.000718613	0.0138377	0.0118779	APCS/HRG/CAMP/ARG1/F2/CCL13/REG1B	7	0.0426829
GO:0070613	GO:0070613	Regulation of protein processing	7/168	180/18670	0.00123793	0.0212086	0.0182048	C4BPA/CPN2/C8B/CPB2/CD5L/ANGPTL8/F2	7	0.0388889
GO:1903317	GO:1903317	Regulation of protein maturation	7/168	182/18670	0.00131941	0.0216495	0.0185833	C4BPA/CPN2/C8B/CPB2/CD5L/ANGPTL8/F2	7	0.0384615
GO:0050679	GO:0050679	Positive regulation of epithelial cell proliferation	7/168	206/18670	0.00266262	0.0387744	0.0332827	BMP5/TBX1/MMP12/WNT2/ARG1/CCL24/FGF10	7	0.0339806
GO:0050707	GO:0050707	Regulation of cytokine secretion	7/168	210/18670	0.00296292	0.0423534	0.0363548	ORM1/ORM2/CRP/MMP12/FFAR2/CLEC6A/PAEP	7	0.0333333
GO:0050920	GO:0050920	Regulation of chemotaxis	7/168	217/18670	0.00355015	0.0483734	0.0415222	S100A14/SEMA3E/CCL7/HRG/CXCL17/LBP/FGF10	7	0.0322581
GO:0042445	GO:0042445	Hormone metabolic process	7/168	232/18670	0.00510367	0.0629182	0.054007	BMP5/SDR16C5/CYP26A1/FOXA1/GAL/TTR/UGT1A8	7	0.0301724
GO:0050663	GO:0050663	Cytokine secretion	7/168	240/18670	0.00611701	0.0734672	0.0630619	ORM1/ORM2/CRP/MMP12/FFAR2/CLEC6A/PAEP	7	0.0291667
GO:0030072	GO:0030072	Peptide hormone secretion	7/168	250/18670	0.00758663	0.0853954	0.0733008	FGG/FFAR2/FGA/GAL/FGB/GRP/FOXA2	7	0.028
GO:0060562	GO:0060562	Epithelial tube morphogenesis	7/168	322/18670	0.0267693	0.196758	0.168891	BMP5/TBX1/SEMA3E/CCDC39/WNT2/FOXA1/FGF10	7	0.0217391
GO:0015849	GO:0015849	Organic acid transport	7/168	333/18670	0.0313156	0.2125	0.182404	SLC6A14/PDPN/PLA2G4F/ARG1/PLA2G2D/CYP4F2/SLC36A2	7	0.021021
GO:0046942	GO:0046942	Carboxylic acid transport	7/168	333/18670	0.0313156	0.2125	0.182404	SLC6A14/PDPN/PLA2G4F/ARG1/PLA2G2D/CYP4F2/SLC36A2	7	0.021021
GO:0001101	GO:0001101	Response to acid chemical	7/168	343/18670	0.035876	0.230915	0.19821	TBX1/FFAR2/WNT2/CYP26A1/ARG1/STRA8/SST	7	0.0204082
GO:0048638	GO:0048638	Regulation of developmental growth	7/168	347/18670	0.0378173	0.236295	0.202828	SEMA3E/WNT2/TNR/DCC/GAL/TBX5/AGR2	7	0.0201729
GO:0048568	GO:0048568	Embryonic organ development	7/168	428/18670	0.0924201	0.358091	0.307374	BMP5/TBX1/GJB6/FOXF2/CCDC39/WNT2/FGF10	7	0.0163551
GO:0042110	GO:0042110	T cell activation	7/168	464/18670	0.126167	0.383818	0.329458	SPINK5/SPTA1/TNFSF18/CD8B/FGL1/ARG1/PLA2G2D	7	0.0150862
GO:0048247	GO:0048247	Lymphocyte chemotaxis	6/168	64/18670	2.3635e-05	0.00128069	0.0010993	CCL3L1/CCL7/CCL23/CCL24/CCL13/CCL4L1	6	0.09375
GO:0061844	GO:0061844	Antimicrobial humoral immune response mediated by antimicrobial peptide	6/168	73/18670	5.02001e-05	0.00220691	0.00189434	SPINK5/HRG/CAMP/F2/CCL13/REG1B	6	0.0821918
GO:0030449	GO:0030449	Regulation of complement activation	6/168	115/18670	0.000608393	0.0124415	0.0106794	C4BPA/CPN2/C8B/CPB2/CD5L/F2	6	0.0521739
GO:2000257	GO:2000257	Regulation of protein activation cascade	6/168	116/18670	0.000636869	0.0127022	0.0109032	C4BPA/CPN2/C8B/CPB2/CD5L/F2	6	0.0517241
GO:0035270	GO:0035270	Endocrine system development	6/168	127/18670	0.00102324	0.0180618	0.0155037	BMP5/TBX1/ONECUT1/SOX2/FGF10/FOXA2	6	0.0472441
GO:0046887	GO:0046887	Positive regulation of hormone secretion	6/168	131/18670	0.00120122	0.0207322	0.0177959	HCAR2/FGG/FGA/GAL/FGB/GRP	6	0.0458015
GO:0050715	GO:0050715	Positive regulation of cytokine secretion	6/168	139/18670	0.00162744	0.0261513	0.0224475	ORM1/ORM2/MMP12/FFAR2/CLEC6A/PAEP	6	0.0431655
GO:0030168	GO:0030168	Platelet activation	6/168	153/18670	0.0026386	0.0386663	0.03319	FGG/PDPN/FGA/HRG/FGB/F2	6	0.0392157
GO:0001906	GO:0001906	Cell killing	6/168	168/18670	0.00418123	0.0546326	0.0468949	CD5L/HRG/CAMP/ARG1/F2/CCL13	6	0.0357143
GO:0030308	GO:0030308	Negative regulation of cell growth	6/168	186/18670	0.00681249	0.0798802	0.0685667	SEMA3E/DCSTAMP/TNR/DCC/HRG/GAL	6	0.0322581
GO:0031099	GO:0031099	Regeneration	6/168	198/18670	0.0091294	0.0953879	0.081878	CPB2/OMG/TNR/SOX2/FGF10/IGFBP1	6	0.030303
GO:0050866	GO:0050866	Negative regulation of cell activation	6/168	199/18670	0.00934501	0.0972048	0.0834376	FGG/FGL1/GAL/ARG1/F2/PLA2G2D	6	0.0301508
GO:0050670	GO:0050670	Regulation of lymphocyte proliferation	6/168	208/18670	0.0114521	0.110869	0.0951667	SPTA1/TNFSF18/GAL/ARG1/PLA2G2D/FGF10	6	0.0288462
GO:0090276	GO:0090276	Regulation of peptide hormone secretion	6/168	208/18670	0.0114521	0.110869	0.0951667	FGG/FFAR2/FGA/FGB/GRP/FOXA2	6	0.0288462
GO:0032944	GO:0032944	Regulation of mononuclear cell proliferation	6/168	209/18670	0.0117053	0.112699	0.0967376	SPTA1/TNFSF18/GAL/ARG1/PLA2G2D/FGF10	6	0.0287081
GO:0043583	GO:0043583	Ear development	6/168	219/18670	0.0144583	0.130482	0.112002	BMP5/TBX1/GJB6/SOX2/FGF10/PVALB	6	0.0273973
GO:0070663	GO:0070663	Regulation of leukocyte proliferation	6/168	222/18670	0.0153653	0.134235	0.115223	SPTA1/TNFSF18/GAL/ARG1/PLA2G2D/FGF10	6	0.027027
GO:0045444	GO:0045444	Fat cell differentiation	6/168	223/18670	0.0156762	0.136289	0.116987	FFAR2/GDF10/ANGPTL8/WIF1/C1QL4/FGF10	6	0.0269058
GO:0097191	GO:0097191	Extrinsic apoptotic signaling pathway	6/168	224/18670	0.0159914	0.138513	0.118896	BMP5/FGG/FGA/DCC/FGB/FGF10	6	0.0267857
GO:0031348	GO:0031348	Negative regulation of defense response	6/168	239/18670	0.021259	0.165664	0.1422	SPINK5/MMP12/APCS/ARG1/CXCL17/F2	6	0.0251046
GO:0042593	GO:0042593	Glucose homeostasis	6/168	241/18670	0.0220403	0.170903	0.146698	GJB6/CPB2/FFAR2/FOXA1/GCKR/FOXA2	6	0.0248963
GO:0033500	GO:0033500	Carbohydrate homeostasis	6/168	242/18670	0.0224381	0.172345	0.147935	GJB6/CPB2/FFAR2/FOXA1/GCKR/FOXA2	6	0.0247934
GO:0046651	GO:0046651	Lymphocyte proliferation	6/168	272/18670	0.0367088	0.234977	0.201697	SPTA1/TNFSF18/GAL/ARG1/PLA2G2D/FGF10	6	0.0220588
GO:0032943	GO:0032943	Mononuclear cell proliferation	6/168	274/18670	0.0378274	0.236295	0.202828	SPTA1/TNFSF18/GAL/ARG1/PLA2G2D/FGF10	6	0.0218978
GO:0043270	GO:0043270	Positive regulation of ion transport	6/168	275/18670	0.0383949	0.239198	0.20532	ATP2C2/P2RX5/GAL/F2/HTR3A/CYP4F2	6	0.0218182
GO:0021700	GO:0021700	Developmental maturation	6/168	284/18670	0.0437469	0.252104	0.216398	SPINK5/FGG/FOXA1/ANGPTL8/GAL/PAEP	6	0.0211268
GO:0005996	GO:0005996	Monosaccharide metabolic process	6/168	292/18670	0.0488793	0.265957	0.228289	ONECUT1/UGT1A8/GCKR/UGT2B4/UGT1A10/FOXA2	6	0.0205479
GO:0050768	GO:0050768	Negative regulation of neurogenesis	6/168	295/18670	0.0508959	0.273243	0.234543	SEMA3E/OMG/TNR/DCC/SOX2/F2	6	0.020339
GO:0070661	GO:0070661	Leukocyte proliferation	6/168	298/18670	0.0529629	0.276755	0.237558	SPTA1/TNFSF18/GAL/ARG1/PLA2G2D/FGF10	6	0.0201342
GO:0050863	GO:0050863	Regulation of T cell activation	6/168	314/18670	0.0648447	0.314112	0.269624	SPINK5/SPTA1/TNFSF18/FGL1/ARG1/PLA2G2D	6	0.0191083
GO:0051961	GO:0051961	Negative regulation of nervous system development	6/168	315/18670	0.0656354	0.317283	0.272346	SEMA3E/OMG/TNR/DCC/SOX2/F2	6	0.0190476
GO:0016042	GO:0016042	Lipid catabolic process	6/168	333/18670	0.0808341	0.351518	0.301732	HCAR2/PLA2G4F/CYP26A1/ACOXL/PLA2G2D/CYP4F2	6	0.018018
GO:0043687	GO:0043687	Post-translational protein modification	6/168	361/18670	0.108058	0.371263	0.318681	FGG/ITIH2/FGA/AGBL1/SERPINA10/IGFBP1	6	0.0166205
GO:0010038	GO:0010038	Response to metal ion	6/168	364/18670	0.111227	0.371819	0.319158	FGG/FGA/TRPV6/ARG1/FGB/MT1H	6	0.0164835
GO:0006869	GO:0006869	Lipid transport	6/168	365/18670	0.112293	0.374847	0.321757	SFTPA1/PLA2G4F/GAL/LBP/PLA2G2D/CYP4F2	6	0.0164384
GO:0006909	GO:0006909	Phagocytosis	6/168	369/18670	0.116612	0.380114	0.326279	CRP/C4BPA/SFTPA1/SFTPA2/MARCO/LBP	6	0.0162602
GO:0032535	GO:0032535	Regulation of cellular component size	6/168	370/18670	0.117705	0.380114	0.326279	SPTA1/SEMA3E/SLC12A1/TNR/DCC/CCL24	6	0.0162162
GO:0043547	GO:0043547	Positive regulation of GTPase activity	6/168	405/18670	0.159068	0.421649	0.36193	CCL3L1/CCL7/CCL23/CCL24/CCL13/CCL4L1	6	0.0148148
GO:0019216	GO:0019216	Regulation of lipid metabolic process	6/168	410/18670	0.165444	0.425992	0.365658	HCAR2/BMP5/ANGPTL8/GAL/F2/UGT1A8	6	0.0146341
GO:0043087	GO:0043087	Regulation of GTPase activity	6/168	479/18670	0.262981	0.50863	0.436592	CCL3L1/CCL7/CCL23/CCL24/CCL13/CCL4L1	6	0.0125261
GO:0010975	GO:0010975	Regulation of neuron projection development	6/168	499/18670	0.293778	0.532686	0.457241	BMP5/SEMA3E/OMG/TNR/DCC/PLPPR5	6	0.012024
GO:0048245	GO:0048245	Eosinophil chemotaxis	5/168	21/18670	1.00653e-06	0.00011726	0.000100653	CCL7/CCL23/CCL24/CCL13/CCL4L1	5	0.238095
GO:0072677	GO:0072677	Eosinophil migration	5/168	25/18670	2.55253e-06	0.000237896	0.000204202	CCL7/CCL23/CCL24/CCL13/CCL4L1	5	0.2
GO:1900024	GO:1900024	Regulation of substrate adhesion-dependent cell spreading	5/168	52/18670	0.000102628	0.00351651	0.00301846	FGG/PDPN/FGA/OLFM4/FGB	5	0.0961538
GO:0007585	GO:0007585	Respiratory gaseous exchange	5/168	62/18670	0.000237683	0.00606784	0.00520845	SFTPA1/SFTPA2/SFTPB/ECEL1/SFTPC	5	0.0806452
GO:0031640	GO:0031640	Killing of cells of other organism	5/168	62/18670	0.000237683	0.00606784	0.00520845	HRG/CAMP/ARG1/F2/CCL13	5	0.0806452
GO:0044364	GO:0044364	Disruption of cells of other organism	5/168	62/18670	0.000237683	0.00606784	0.00520845	HRG/CAMP/ARG1/F2/CCL13	5	0.0806452
GO:0031016	GO:0031016	Pancreas development	5/168	78/18670	0.000690812	0.0134133	0.0115135	BMP5/CCDC39/ONECUT1/FGF10/FOXA2	5	0.0641026
GO:0022617	GO:0022617	Extracellular matrix disassembly	5/168	80/18670	0.000775394	0.0145713	0.0125076	MMP12/PDPN/MMP10/TMPRSS6/PRSS1	5	0.0625
GO:0034109	GO:0034109	Homotypic cell-cell adhesion	5/168	81/18670	0.000820473	0.0151036	0.0129644	FGG/PDPN/FGA/XG/FGB	5	0.0617284
GO:0010717	GO:0010717	Regulation of epithelial to mesenchymal transition	5/168	90/18670	0.00131907	0.0216495	0.0185833	BMP5/PDPN/FOXA1/TBX5/FOXA2	5	0.0555556
GO:0001708	GO:0001708	Cell fate specification	5/168	99/18670	0.00201221	0.0312563	0.0268295	TBX1/FOXA1/SOX2/TBX5/FOXA2	5	0.0505051
GO:0034446	GO:0034446	Substrate adhesion-dependent cell spreading	5/168	100/18670	0.00210296	0.0323283	0.0277496	FGG/PDPN/FGA/OLFM4/FGB	5	0.05
GO:0050830	GO:0050830	Defense response to Gram-positive bacterium	5/168	101/18670	0.00219667	0.0330845	0.0283987	CRP/STAB2/CAMP/GBP7/LBP	5	0.049505
GO:2001237	GO:2001237	Negative regulation of extrinsic apoptotic signaling pathway	5/168	104/18670	0.00249605	0.0370433	0.0317969	BMP5/FGG/FGA/FGB/FGF10	5	0.0480769
GO:0048640	GO:0048640	Negative regulation of developmental growth	5/168	113/18670	0.00357182	0.0483857	0.0415328	SEMA3E/TNR/DCC/GAL/TBX5	5	0.0442478
GO:0032963	GO:0032963	Collagen metabolic process	5/168	115/18670	0.00384996	0.051852	0.0445082	MMP12/MMP10/ARG1/TMPRSS6/F2	5	0.0434783
GO:0001952	GO:0001952	Regulation of cell-matrix adhesion	5/168	119/18670	0.00445223	0.0568238	0.0487758	CEACAM6/SEMA3E/MMP12/ONECUT1/HRG	5	0.0420168
GO:0022612	GO:0022612	Gland morphogenesis	5/168	120/18670	0.00461271	0.0584109	0.0501381	CPB2/FGL1/FOXA1/ARG1/FGF10	5	0.0416667
GO:0034754	GO:0034754	Cellular hormone metabolic process	5/168	129/18670	0.00624697	0.0746433	0.0640715	BMP5/SDR16C5/CYP26A1/TTR/UGT1A8	5	0.0387597
GO:0006766	GO:0006766	Vitamin metabolic process	5/168	134/18670	0.00731215	0.0843431	0.0723975	VNN3/TCN1/CYP26A1/PRSS1/CYP4F2	5	0.0373134
GO:0001889	GO:0001889	Liver development	5/168	135/18670	0.00753947	0.0853954	0.0733008	CPB2/CCDC39/FGL1/ONECUT1/ARG1	5	0.037037
GO:0050921	GO:0050921	Positive regulation of chemotaxis	5/168	135/18670	0.00753947	0.0853954	0.0733008	S100A14/CCL7/CXCL17/LBP/FGF10	5	0.037037
GO:0061008	GO:0061008	Hepaticobiliary system development	5/168	138/18670	0.0082509	0.0885926	0.0760451	CPB2/CCDC39/FGL1/ONECUT1/ARG1	5	0.0362319
GO:0030879	GO:0030879	Mammary gland development	5/168	143/18670	0.00953796	0.0987709	0.0847818	ATP2C2/WNT2/XDH/ARG1/FGF10	5	0.034965
GO:2001236	GO:2001236	Regulation of extrinsic apoptotic signaling pathway	5/168	155/18670	0.0131769	0.122377	0.105045	BMP5/FGG/FGA/FGB/FGF10	5	0.0322581
GO:0030203	GO:0030203	Glycosaminoglycan metabolic process	5/168	160/18670	0.0149366	0.132844	0.114029	ITIH1/ITIH3/ITIH2/STAB2/HS3ST2	5	0.03125
GO:0006022	GO:0006022	Aminoglycan metabolic process	5/168	170/18670	0.018914	0.154631	0.13273	ITIH1/ITIH3/ITIH2/STAB2/HS3ST2	5	0.0294118
GO:0048469	GO:0048469	Cell maturation	5/168	177/18670	0.0220781	0.170903	0.146698	FGG/FOXA1/ANGPTL8/GAL/PAEP	5	0.0282486
GO:0022408	GO:0022408	Negative regulation of cell-cell adhesion	5/168	181/18670	0.0240317	0.180626	0.155043	FGG/FGL1/TNR/ARG1/PLA2G2D	5	0.0276243
GO:0031345	GO:0031345	Negative regulation of cell projection organization	5/168	188/18670	0.0277123	0.201704	0.173137	SEMA3E/OMG/TNR/DCC/HRG	5	0.0265957
GO:0048839	GO:0048839	Inner ear development	5/168	192/18670	0.029968	0.210318	0.18053	TBX1/GJB6/SOX2/FGF10/PVALB	5	0.0260417
GO:2000377	GO:2000377	Regulation of reactive oxygen species metabolic process	5/168	195/18670	0.0317337	0.213082	0.182903	CRP/HP/CD177/XDH/F2	5	0.025641
GO:0006575	GO:0006575	Cellular modified amino acid metabolic process	5/168	202/18670	0.0361032	0.231737	0.198916	VNN3/CKMT2/PLA2G4F/GGTLC1/PLA2G2D	5	0.0247525
GO:0002064	GO:0002064	Epithelial cell development	5/168	207/18670	0.0394408	0.241888	0.20763	BMP5/ONECUT1/FOXA1/POF1B/ROS1	5	0.0241546
GO:0017157	GO:0017157	Regulation of exocytosis	5/168	217/18670	0.0466648	0.257374	0.220922	FGG/FGA/TRPV6/CD177/FGB	5	0.0230415
GO:0007584	GO:0007584	Response to nutrient	5/168	219/18670	0.0481981	0.263001	0.225752	P2RX5/CYP26A1/ARG1/SST/FOXA2	5	0.0228311
GO:0045665	GO:0045665	Negative regulation of neuron differentiation	5/168	225/18670	0.0529755	0.276755	0.237558	SEMA3E/OMG/TNR/DCC/SOX2	5	0.0222222
GO:2001234	GO:2001234	Negative regulation of apoptotic signaling pathway	5/168	230/18670	0.0571606	0.292165	0.250786	BMP5/FGG/FGA/FGB/FGF10	5	0.0217391
GO:0060560	GO:0060560	Developmental growth involved in morphogenesis	5/168	235/18670	0.0615309	0.305074	0.261866	SEMA3E/TNR/DCC/GAL/FGF10	5	0.0212766
GO:0090092	GO:0090092	Regulation of transmembrane receptor protein serine/threonine kinase signaling pathway	5/168	241/18670	0.0670194	0.321307	0.2758	BMP5/ONECUT1/GDF10/TMPRSS6/FGF10	5	0.0207469
GO:2000027	GO:2000027	Regulation of animal organ morphogenesis	5/168	253/18670	0.0787885	0.351518	0.301732	TBX1/CPB2/WNT2/TBX5/FGF10	5	0.0197628
GO:0090596	GO:0090596	Sensory organ morphogenesis	5/168	256/18670	0.0818941	0.351518	0.301732	TBX1/GJB6/FOXF2/WNT2/FGF10	5	0.0195312
GO:0003007	GO:0003007	Heart morphogenesis	5/168	259/18670	0.0850642	0.351518	0.301732	BMP5/TBX1/CCDC39/WNT2/TBX5	5	0.019305
GO:0045927	GO:0045927	Positive regulation of growth	5/168	270/18670	0.0972324	0.366588	0.314668	WNT2/TBX5/F2/IGFBP1/AGR2	5	0.0185185
GO:0016054	GO:0016054	Organic acid catabolic process	5/168	275/18670	0.103041	0.367666	0.315593	STAB2/CYP26A1/ARG1/ACOXL/CYP4F2	5	0.0181818
GO:0046395	GO:0046395	Carboxylic acid catabolic process	5/168	275/18670	0.103041	0.367666	0.315593	STAB2/CYP26A1/ARG1/ACOXL/CYP4F2	5	0.0181818
GO:0051258	GO:0051258	Protein polymerization	5/168	283/18670	0.112686	0.37562	0.322421	FGG/SPTA1/FGA/CCL24/FGB	5	0.0176678
GO:0072593	GO:0072593	Reactive oxygen species metabolic process	5/168	284/18670	0.113922	0.378655	0.325026	CRP/HP/CD177/XDH/F2	5	0.0176056
GO:0048562	GO:0048562	Embryonic organ morphogenesis	5/168	288/18670	0.118929	0.380114	0.326279	TBX1/GJB6/FOXF2/CCDC39/FGF10	5	0.0173611
GO:0009410	GO:0009410	Response to xenobiotic stimulus	5/168	292/18670	0.124038	0.383818	0.329458	CYP26A1/ARG1/UGT1A8/UGT1A10/HTR3A	5	0.0171233
GO:0090287	GO:0090287	Regulation of cellular response to growth factor stimulus	5/168	292/18670	0.124038	0.383818	0.329458	XDH/ONECUT1/HRG/TMPRSS6/FGF10	5	0.0171233
GO:0006898	GO:0006898	Receptor-mediated endocytosis	5/168	316/18670	0.15674	0.419439	0.360034	HP/HPR/STAB2/MARCO/SCGB3A2	5	0.0158228
GO:0046677	GO:0046677	Response to antibiotic	5/168	327/18670	0.17281	0.432445	0.371197	HP/CCL7/PLA2G4F/ARG1/HTR3A	5	0.0152905
GO:0032496	GO:0032496	Response to lipopolysaccharide	5/168	330/18670	0.177301	0.440412	0.378036	S100A14/GJB6/ARG1/LBP/FGF10	5	0.0151515
GO:0060070	GO:0060070	Canonical Wnt signaling pathway	5/168	335/18670	0.184884	0.448233	0.38475	DKK2/WNT2/SOX2/FGF10/IGFBP1	5	0.0149254
GO:0007159	GO:0007159	Leukocyte cell-cell adhesion	5/168	337/18670	0.18795	0.448233	0.38475	SPTA1/FGL1/CD177/ARG1/PLA2G2D	5	0.0148368
GO:0002237	GO:0002237	Response to molecule of bacterial origin	5/168	343/18670	0.197259	0.458238	0.393337	S100A14/GJB6/ARG1/LBP/FGF10	5	0.0145773
GO:0007178	GO:0007178	Transmembrane receptor protein serine/threonine kinase signaling pathway	5/168	349/18670	0.206725	0.465041	0.399177	BMP5/ONECUT1/GDF10/TMPRSS6/FGF10	5	0.0143266
GO:0003002	GO:0003002	Regionalization	5/168	351/18670	0.209914	0.465365	0.399455	TBX1/WNT2/FOXA1/FGF10/FOXA2	5	0.014245
GO:0002449	GO:0002449	Lymphocyte mediated immunity	5/168	352/18670	0.211514	0.468023	0.401736	CRP/C4BPA/C8B/APCS/ARG1	5	0.0142045
GO:0002460	GO:0002460	Adaptive immune response based on somatic recombination of immune receptors built from immunoglobulin superfamily domains	5/168	361/18670	0.226093	0.479175	0.411309	CRP/C4BPA/C8B/APCS/ARG1	5	0.0138504
GO:0030111	GO:0030111	Regulation of Wnt signaling pathway	5/168	363/18670	0.229373	0.479175	0.411309	DKK2/WIF1/SOX2/FGF10/IGFBP1	5	0.0137741
GO:0006631	GO:0006631	Fatty acid metabolic process	5/168	383/18670	0.262892	0.50863	0.436592	TYRP1/PLA2G4F/ACOXL/UGT1A8/CYP4F2	5	0.0130548
GO:0032970	GO:0032970	Regulation of actin filament-based process	5/168	388/18670	0.27145	0.513376	0.440666	SPTA1/SEMA3E/PDPN/HRG/CCL24	5	0.0128866
GO:0014706	GO:0014706	Striated muscle tissue development	5/168	390/18670	0.274891	0.517758	0.444427	BMP5/TBX1/CHRNA1/WNT2/TBX5	5	0.0128205
GO:0050867	GO:0050867	Positive regulation of cell activation	5/168	394/18670	0.281799	0.521134	0.447325	SPTA1/PDPN/CD177/LBP/FGF10	5	0.0126904
GO:0043900	GO:0043900	Regulation of multi-organism process	5/168	405/18670	0.300968	0.540132	0.463632	SPINK5/MMP12/APCS/ARG1/PAEP	5	0.0123457
GO:2001233	GO:2001233	Regulation of apoptotic signaling pathway	5/168	406/18670	0.302721	0.540132	0.463632	BMP5/FGG/FGA/FGB/FGF10	5	0.0123153
GO:0060537	GO:0060537	Muscle tissue development	5/168	408/18670	0.306233	0.544258	0.467175	BMP5/TBX1/CHRNA1/WNT2/TBX5	5	0.0122549
GO:1901342	GO:1901342	Regulation of vasculature development	5/168	422/18670	0.330972	0.569126	0.48852	SPINK5/SEMA3E/XDH/HRG/CCL24	5	0.0118483
GO:0048608	GO:0048608	Reproductive structure development	5/168	431/18670	0.346985	0.582894	0.500338	BMP5/FOXF2/WNT2/FOXA1/FGF10	5	0.0116009
GO:0051090	GO:0051090	Regulation of DNA-binding transcription factor activity	5/168	432/18670	0.348767	0.585046	0.502185	TNFSF18/WNT2/FOXA1/BEX1/FOXA2	5	0.0115741
GO:0061458	GO:0061458	Reproductive system development	5/168	434/18670	0.352335	0.585181	0.502302	BMP5/FOXF2/WNT2/FOXA1/FGF10	5	0.0115207
GO:0043434	GO:0043434	Response to peptide hormone	5/168	436/18670	0.355904	0.590638	0.506986	GAL/ARG1/ATP6V0D2/IGFBP1/REG1B	5	0.0114679
GO:0060249	GO:0060249	Anatomical structure homeostasis	5/168	437/18670	0.357689	0.590675	0.507017	SFTPA1/CHRNA1/DCSTAMP/SFTPA2/CALB2	5	0.0114416
GO:0044282	GO:0044282	Small molecule catabolic process	5/168	445/18670	0.371982	0.600636	0.515568	STAB2/CYP26A1/ARG1/ACOXL/CYP4F2	5	0.011236
GO:0001667	GO:0001667	Ameboidal-type cell migration	5/168	461/18670	0.400565	0.617896	0.530383	TBX1/SEMA3E/HRG/S100P/FGF10	5	0.010846
GO:0007409	GO:0007409	Axonogenesis	5/168	468/18670	0.413038	0.62571	0.53709	SPTA1/SEMA3E/OMG/TNR/DCC	5	0.0106838
GO:0050907	GO:0050907	Detection of chemical stimulus involved in sensory perception	5/168	477/18670	0.429022	0.63588	0.54582	OR5P2/OR13A1/OR1Q1/RTP3/CST1	5	0.0104822
GO:0072511	GO:0072511	Divalent inorganic cation transport	5/168	489/18670	0.4502	0.65016	0.558077	ATP2C2/P2RX5/TRPV6/TCN1/F2	5	0.0102249
GO:0031667	GO:0031667	Response to nutrient levels	5/168	499/18670	0.467698	0.667426	0.572898	P2RX5/CYP26A1/ARG1/SST/FOXA2	5	0.01002
GO:0008228	GO:0008228	Opsonization	4/168	12/18670	2.96006e-06	0.000246319	0.000211433	CRP/C4BPA/SFTPA1/LBP	4	0.333333
GO:0034116	GO:0034116	Positive regulation of heterotypic cell-cell adhesion	4/168	16/18670	1.05814e-05	0.000704418	0.00060465	FGG/CEACAM6/FGA/FGB	4	0.25
GO:0031639	GO:0031639	Plasminogen activation	4/168	25/18670	6.90405e-05	0.00287258	0.00246573	FGG/CPB2/FGA/FGB	4	0.16
GO:0030194	GO:0030194	Positive regulation of blood coagulation	4/168	26/18670	8.10229e-05	0.00303229	0.00260283	CPB2/PDPN/HRG/F2	4	0.153846
GO:0034114	GO:0034114	Regulation of heterotypic cell-cell adhesion	4/168	26/18670	8.10229e-05	0.00303229	0.00260283	FGG/CEACAM6/FGA/FGB	4	0.153846
GO:1900048	GO:1900048	Positive regulation of hemostasis	4/168	26/18670	8.10229e-05	0.00303229	0.00260283	CPB2/PDPN/HRG/F2	4	0.153846
GO:0050820	GO:0050820	Positive regulation of coagulation	4/168	27/18670	9.4449e-05	0.00333434	0.00286209	CPB2/PDPN/HRG/F2	4	0.148148
GO:0072378	GO:0072378	Blood coagulation, fibrin clot formation	4/168	27/18670	9.4449e-05	0.00333434	0.00286209	FGG/FGA/FGB/F2	4	0.148148
GO:0010543	GO:0010543	Regulation of platelet activation	4/168	31/18670	0.000164654	0.00479554	0.00411635	FGG/PDPN/HRG/F2	4	0.129032
GO:0010719	GO:0010719	Negative regulation of epithelial to mesenchymal transition	4/168	31/18670	0.000164654	0.00479554	0.00411635	BMP5/FOXA1/TBX5/FOXA2	4	0.129032
GO:0060428	GO:0060428	Lung epithelium development	4/168	36/18670	0.000297642	0.00729928	0.00626548	WNT2/FOXA1/FGF10/AGR2	4	0.111111
GO:0030212	GO:0030212	Hyaluronan metabolic process	4/168	37/18670	0.000331394	0.00787905	0.00676314	ITIH1/ITIH3/ITIH2/STAB2	4	0.108108
GO:1900026	GO:1900026	Positive regulation of substrate adhesion-dependent cell spreading	4/168	37/18670	0.000331394	0.00787905	0.00676314	FGG/FGA/OLFM4/FGB	4	0.108108
GO:1902042	GO:1902042	Negative regulation of extrinsic apoptotic signaling pathway via death domain receptors	4/168	39/18670	0.000406979	0.00920642	0.00790251	BMP5/FGG/FGA/FGB	4	0.102564
GO:0019835	GO:0019835	Cytolysis	4/168	40/18670	0.000449049	0.0096987	0.00832507	C8B/HRG/F2/LBP	4	0.1
GO:0019731	GO:0019731	Antibacterial humoral response	4/168	46/18670	0.000768918	0.0145713	0.0125076	SPINK5/FGA/CAMP/FGB	4	0.0869565
GO:0031638	GO:0031638	Zymogen activation	4/168	53/18670	0.00131407	0.0216495	0.0185833	FGG/CPB2/FGA/FGB	4	0.0754717
GO:1902041	GO:1902041	Regulation of extrinsic apoptotic signaling pathway via death domain receptors	4/168	58/18670	0.00183883	0.0291461	0.0250181	BMP5/FGG/FGA/FGB	4	0.0689655
GO:0070527	GO:0070527	Platelet aggregation	4/168	59/18670	0.0019589	0.0306324	0.0262939	FGG/PDPN/FGA/FGB	4	0.0677966
GO:0034113	GO:0034113	Heterotypic cell-cell adhesion	4/168	61/18670	0.0022151	0.0330845	0.0283987	FGG/CEACAM6/FGA/FGB	4	0.0655738
GO:0090303	GO:0090303	Positive regulation of wound healing	4/168	61/18670	0.0022151	0.0330845	0.0283987	CPB2/PDPN/HRG/F2	4	0.0655738
GO:0050771	GO:0050771	Negative regulation of axonogenesis	4/168	69/18670	0.00347135	0.0475779	0.0408394	SEMA3E/OMG/TNR/DCC	4	0.057971
GO:1903036	GO:1903036	Positive regulation of response to wounding	4/168	74/18670	0.00446299	0.0568238	0.0487758	CPB2/PDPN/HRG/F2	4	0.0540541
GO:0051851	GO:0051851	Modification by host of symbiont morphology or physiology	4/168	77/18670	0.00514118	0.0630472	0.0541177	APCS/CAMP/ARG1/F2	4	0.0519481
GO:0051702	GO:0051702	Interaction with symbiont	4/168	82/18670	0.00641913	0.076309	0.0655013	APCS/CAMP/ARG1/F2	4	0.0487805
GO:0097756	GO:0097756	Negative regulation of blood vessel diameter	4/168	84/18670	0.00698426	0.0813666	0.0698426	CRP/FGG/FGA/FGB	4	0.047619
GO:0008625	GO:0008625	Extrinsic apoptotic signaling pathway via death domain receptors	4/168	86/18670	0.00758135	0.0853954	0.0733008	BMP5/FGG/FGA/FGB	4	0.0465116
GO:0002690	GO:0002690	Positive regulation of leukocyte chemotaxis	4/168	87/18670	0.0078921	0.0867386	0.0744538	S100A14/CCL7/CXCL17/LBP	4	0.045977
GO:0045921	GO:0045921	Positive regulation of exocytosis	4/168	88/18670	0.00821111	0.0885736	0.0760288	FGG/FGA/CD177/FGB	4	0.0454545
GO:0090277	GO:0090277	Positive regulation of peptide hormone secretion	4/168	96/18670	0.0110706	0.110145	0.094545	FGG/FGA/FGB/GRP	4	0.0416667
GO:0010771	GO:0010771	Negative regulation of cell morphogenesis involved in differentiation	4/168	97/18670	0.0114676	0.110869	0.0951667	SEMA3E/OMG/TNR/DCC	4	0.0412371
GO:2000379	GO:2000379	Positive regulation of reactive oxygen species metabolic process	4/168	102/18670	0.01359	0.12515	0.107425	CRP/CD177/XDH/F2	4	0.0392157
GO:0001523	GO:0001523	Retinoid metabolic process	4/168	104/18670	0.0145043	0.130482	0.112002	SDR16C5/CYP26A1/TTR/UGT1A8	4	0.0384615
GO:0007218	GO:0007218	Neuropeptide signaling pathway	4/168	104/18670	0.0145043	0.130482	0.112002	PMCH/GAL/ECEL1/GRP	4	0.0384615
GO:0032526	GO:0032526	Response to retinoic acid	4/168	108/18670	0.0164474	0.139991	0.120164	TBX1/WNT2/CYP26A1/STRA8	4	0.037037
GO:0016101	GO:0016101	Diterpenoid metabolic process	4/168	110/18670	0.0174773	0.147011	0.12619	SDR16C5/CYP26A1/TTR/UGT1A8	4	0.0363636
GO:0002065	GO:0002065	Columnar/cuboidal epithelial cell differentiation	4/168	112/18670	0.0185465	0.15216	0.130609	BMP5/FOXA1/ROS1/AGR2	4	0.0357143
GO:0051817	GO:0051817	Modification of morphology or physiology of other organism involved in symbiotic interaction	4/168	112/18670	0.0185465	0.15216	0.130609	APCS/CAMP/ARG1/F2	4	0.0357143
GO:1903510	GO:1903510	Mucopolysaccharide metabolic process	4/168	112/18670	0.0185465	0.15216	0.130609	ITIH1/ITIH3/ITIH2/STAB2	4	0.0357143
GO:0002688	GO:0002688	Regulation of leukocyte chemotaxis	4/168	114/18670	0.0196556	0.158469	0.136025	S100A14/CCL7/CXCL17/LBP	4	0.0350877
GO:0006721	GO:0006721	Terpenoid metabolic process	4/168	120/18670	0.0232252	0.175697	0.150813	SDR16C5/CYP26A1/TTR/UGT1A8	4	0.0333333
GO:0003206	GO:0003206	Cardiac chamber morphogenesis	4/168	129/18670	0.0292754	0.207962	0.178509	BMP5/TBX1/WNT2/TBX5	4	0.0310078
GO:0048565	GO:0048565	Digestive tract development	4/168	134/18670	0.0330041	0.219638	0.188531	FOXF2/CCDC39/FGF10/AGR2	4	0.0298507
GO:0006958	GO:0006958	Complement activation, classical pathway	4/168	137/18670	0.0353687	0.228589	0.196214	CRP/C4BPA/C8B/APCS	4	0.0291971
GO:0002831	GO:0002831	Regulation of response to biotic stimulus	4/168	139/18670	0.0369983	0.235536	0.202177	SPINK5/MMP12/HRG/ARG1	4	0.028777
GO:0006720	GO:0006720	Isoprenoid metabolic process	4/168	139/18670	0.0369983	0.235536	0.202177	SDR16C5/CYP26A1/TTR/UGT1A8	4	0.028777
GO:0035296	GO:0035296	Regulation of tube diameter	4/168	143/18670	0.0403857	0.245049	0.210342	CRP/FGG/FGA/FGB	4	0.027972
GO:0050880	GO:0050880	Regulation of blood vessel size	4/168	143/18670	0.0403857	0.245049	0.210342	CRP/FGG/FGA/FGB	4	0.027972
GO:0097746	GO:0097746	Regulation of blood vessel diameter	4/168	143/18670	0.0403857	0.245049	0.210342	CRP/FGG/FGA/FGB	4	0.027972
GO:0035150	GO:0035150	Regulation of tube size	4/168	144/18670	0.0412593	0.246212	0.211341	CRP/FGG/FGA/FGB	4	0.0277778
GO:0006865	GO:0006865	Amino acid transport	4/168	145/18670	0.0421435	0.249224	0.213926	SLC6A14/PDPN/ARG1/SLC36A2	4	0.0275862
GO:0051250	GO:0051250	Negative regulation of lymphocyte activation	4/168	146/18670	0.0430384	0.250699	0.215192	FGL1/GAL/ARG1/PLA2G2D	4	0.0273973
GO:0055123	GO:0055123	Digestive system development	4/168	146/18670	0.0430384	0.250699	0.215192	FOXF2/CCDC39/FGF10/AGR2	4	0.0273973
GO:0051592	GO:0051592	Response to calcium ion	4/168	148/18670	0.0448604	0.253697	0.217765	FGG/FGA/TRPV6/FGB	4	0.027027
GO:0002455	GO:0002455	Humoral immune response mediated by circulating immunoglobulin	4/168	150/18670	0.046725	0.257374	0.220922	CRP/C4BPA/C8B/APCS	4	0.0266667
GO:0048754	GO:0048754	Branching morphogenesis of an epithelial tube	4/168	150/18670	0.046725	0.257374	0.220922	SEMA3E/WNT2/FOXA1/FGF10	4	0.0266667
GO:0050777	GO:0050777	Negative regulation of immune response	4/168	150/18670	0.046725	0.257374	0.220922	SPINK5/C4BPA/MMP12/ARG1	4	0.0266667
GO:0050729	GO:0050729	Positive regulation of inflammatory response	4/168	153/18670	0.0496019	0.268773	0.230707	CCL3L1/FFAR2/CCL24/LBP	4	0.0261438
GO:0010770	GO:0010770	Positive regulation of cell morphogenesis involved in differentiation	4/168	154/18670	0.0505822	0.272186	0.233636	FGG/FGA/OLFM4/FGB	4	0.025974
GO:0010977	GO:0010977	Negative regulation of neuron projection development	4/168	155/18670	0.051573	0.275896	0.23682	SEMA3E/OMG/TNR/DCC	4	0.0258065
GO:0042129	GO:0042129	Regulation of T cell proliferation	4/168	156/18670	0.0525745	0.275898	0.236822	SPTA1/TNFSF18/ARG1/PLA2G2D	4	0.025641
GO:0050680	GO:0050680	Negative regulation of epithelial cell proliferation	4/168	165/18670	0.0620622	0.305074	0.261866	CPB2/XDH/KRT4/SOX2	4	0.0242424
GO:0071695	GO:0071695	Anatomical structure maturation	4/168	165/18670	0.0620622	0.305074	0.261866	SPINK5/FGG/FOXA1/GAL	4	0.0242424
GO:0090288	GO:0090288	Negative regulation of cellular response to growth factor stimulus	4/168	166/18670	0.0631687	0.309859	0.265974	XDH/ONECUT1/HRG/TMPRSS6	4	0.0240964
GO:1901568	GO:1901568	Fatty acid derivative metabolic process	4/168	167/18670	0.0642856	0.312579	0.268308	TYRP1/PLA2G4F/GGTLC1/CYP4F2	4	0.0239521
GO:0003205	GO:0003205	Cardiac chamber development	4/168	171/18670	0.0688564	0.328555	0.282021	BMP5/TBX1/WNT2/TBX5	4	0.0233918
GO:0003018	GO:0003018	Vascular process in circulatory system	4/168	173/18670	0.0712034	0.335838	0.288273	CRP/FGG/FGA/FGB	4	0.0231214
GO:0002695	GO:0002695	Negative regulation of leukocyte activation	4/168	175/18670	0.0735909	0.342934	0.294364	FGL1/GAL/ARG1/PLA2G2D	4	0.0228571
GO:2000181	GO:2000181	Negative regulation of blood vessel morphogenesis	4/168	175/18670	0.0735909	0.342934	0.294364	SPINK5/SEMA3E/XDH/HRG	4	0.0228571
GO:0001936	GO:0001936	Regulation of endothelial cell proliferation	4/168	176/18670	0.0747999	0.346488	0.297415	WNT2/XDH/ARG1/CCL24	4	0.0227273
GO:0008361	GO:0008361	Regulation of cell size	4/168	179/18670	0.0784869	0.351518	0.301732	SEMA3E/SLC12A1/TNR/DCC	4	0.0223464
GO:0048771	GO:0048771	Tissue remodeling	4/168	179/18670	0.0784869	0.351518	0.301732	DCSTAMP/HRG/ARG1/FGF10	4	0.0223464
GO:0071466	GO:0071466	Cellular response to xenobiotic stimulus	4/168	180/18670	0.0797358	0.351518	0.301732	CYP26A1/ARG1/UGT1A8/UGT1A10	4	0.0222222
GO:0061138	GO:0061138	Morphogenesis of a branching epithelium	4/168	182/18670	0.0822634	0.351518	0.301732	SEMA3E/WNT2/FOXA1/FGF10	4	0.021978
GO:0050770	GO:0050770	Regulation of axonogenesis	4/168	183/18670	0.0835419	0.351518	0.301732	SEMA3E/OMG/TNR/DCC	4	0.0218579
GO:0042098	GO:0042098	T cell proliferation	4/168	184/18670	0.0848303	0.351518	0.301732	SPTA1/TNFSF18/ARG1/PLA2G2D	4	0.0217391
GO:1901343	GO:1901343	Negative regulation of vasculature development	4/168	187/18670	0.0887534	0.358091	0.307374	SPINK5/SEMA3E/XDH/HRG	4	0.0213904
GO:0001935	GO:0001935	Endothelial cell proliferation	4/168	191/18670	0.0941185	0.358091	0.307374	WNT2/XDH/ARG1/CCL24	4	0.0209424
GO:0001763	GO:0001763	Morphogenesis of a branching structure	4/168	196/18670	0.101036	0.367666	0.315593	SEMA3E/WNT2/FOXA1/FGF10	4	0.0204082
GO:0009746	GO:0009746	Response to hexose	4/168	202/18670	0.109639	0.371263	0.318681	GJB6/CPB2/GCKR/FOXA2	4	0.019802
GO:0034284	GO:0034284	Response to monosaccharide	4/168	207/18670	0.117051	0.380114	0.326279	GJB6/CPB2/GCKR/FOXA2	4	0.0193237
GO:0071229	GO:0071229	Cellular response to acid chemical	4/168	209/18670	0.120076	0.383255	0.328974	TBX1/FFAR2/WNT2/STRA8	4	0.0191388
GO:0030178	GO:0030178	Negative regulation of Wnt signaling pathway	4/168	210/18670	0.121601	0.383818	0.329458	DKK2/WIF1/SOX2/IGFBP1	4	0.0190476
GO:0015893	GO:0015893	Drug transport	4/168	214/18670	0.127784	0.38617	0.331477	TCN1/GAL/ARG1/SLC36A2	4	0.0186916
GO:0002699	GO:0002699	Positive regulation of immune effector process	4/168	216/18670	0.130925	0.392421	0.336842	FFAR2/CD177/ARG1/LBP	4	0.0185185
GO:0044242	GO:0044242	Cellular lipid catabolic process	4/168	217/18670	0.132507	0.394795	0.33888	PLA2G4F/CYP26A1/ACOXL/CYP4F2	4	0.0184332
GO:0016064	GO:0016064	Immunoglobulin mediated immune response	4/168	218/18670	0.134098	0.394795	0.33888	CRP/C4BPA/C8B/APCS	4	0.0183486
GO:0019724	GO:0019724	B cell mediated immunity	4/168	221/18670	0.138915	0.400023	0.343368	CRP/C4BPA/C8B/APCS	4	0.0180995
GO:0009743	GO:0009743	Response to carbohydrate	4/168	230/18670	0.153775	0.419439	0.360034	GJB6/CPB2/GCKR/FOXA2	4	0.0173913
GO:0048588	GO:0048588	Developmental cell growth	4/168	234/18670	0.160566	0.425135	0.364923	SEMA3E/TNR/DCC/GAL	4	0.017094
GO:0048872	GO:0048872	Homeostasis of number of cells	4/168	246/18670	0.181573	0.441813	0.379238	HCAR2/SPTA1/AHSP/TNFRSF17	4	0.0162602
GO:0071560	GO:0071560	Cellular response to transforming growth factor beta stimulus	4/168	249/18670	0.186964	0.448233	0.38475	WNT2/ONECUT1/GDF10/ARG1	4	0.0160643
GO:0071559	GO:0071559	Response to transforming growth factor beta	4/168	255/18670	0.197897	0.458807	0.393826	WNT2/ONECUT1/GDF10/ARG1	4	0.0156863
GO:0048863	GO:0048863	Stem cell differentiation	4/168	257/18670	0.201585	0.460496	0.395275	TBX1/SEMA3E/FOXA1/TBX5	4	0.0155642
GO:0051091	GO:0051091	Positive regulation of DNA-binding transcription factor activity	4/168	261/18670	0.209023	0.465041	0.399177	TNFSF18/WNT2/FOXA1/BEX1	4	0.0153257
GO:0007411	GO:0007411	Axon guidance	4/168	276/18670	0.237571	0.485779	0.416978	SPTA1/SEMA3E/TNR/DCC	4	0.0144928
GO:0097485	GO:0097485	Neuron projection guidance	4/168	277/18670	0.239507	0.48909	0.41982	SPTA1/SEMA3E/TNR/DCC	4	0.0144404
GO:0030100	GO:0030100	Regulation of endocytosis	4/168	281/18670	0.247289	0.496745	0.426391	C4BPA/SFTPA1/SFTPA2/CD177	4	0.0142349
GO:0060828	GO:0060828	Regulation of canonical Wnt signaling pathway	4/168	286/18670	0.257095	0.503673	0.432337	DKK2/SOX2/FGF10/IGFBP1	4	0.013986
GO:0098656	GO:0098656	Anion transmembrane transport	4/168	288/18670	0.261039	0.508122	0.436156	SLC6A14/PDPN/SLC12A1/SLC36A2	4	0.0138889
GO:0001818	GO:0001818	Negative regulation of cytokine production	4/168	296/18670	0.276931	0.517758	0.444427	ORM1/ARG1/F2/LBP	4	0.0135135
GO:1903037	GO:1903037	Regulation of leukocyte cell-cell adhesion	4/168	304/18670	0.292979	0.531652	0.456353	SPTA1/FGL1/ARG1/PLA2G2D	4	0.0131579
GO:0008202	GO:0008202	Steroid metabolic process	4/168	331/18670	0.347853	0.583932	0.501229	BMP5/CYP26A1/GAL/UGT1A8	4	0.0120846
GO:0032956	GO:0032956	Regulation of actin cytoskeleton organization	4/168	343/18670	0.372371	0.600713	0.515634	SPTA1/SEMA3E/HRG/CCL24	4	0.0116618
GO:0051480	GO:0051480	Regulation of cytosolic calcium ion concentration	4/168	357/18670	0.400893	0.617896	0.530383	P2RX5/TRPV6/F2/CALB2	4	0.0112045
GO:0001654	GO:0001654	Eye development	4/168	362/18670	0.411033	0.625134	0.536596	FOXF2/WNT2/SOX2/FGF10	4	0.0110497
GO:0018108	GO:0018108	Peptidyl-tyrosine phosphorylation	4/168	363/18670	0.413057	0.62571	0.53709	TNFSF18/HRG/FGF10/ROS1	4	0.0110193
GO:0018212	GO:0018212	Peptidyl-tyrosine modification	4/168	366/18670	0.41912	0.630439	0.541149	TNFSF18/HRG/FGF10/ROS1	4	0.010929
GO:0150063	GO:0150063	Visual system development	4/168	366/18670	0.41912	0.630439	0.541149	FOXF2/WNT2/SOX2/FGF10	4	0.010929
GO:0045666	GO:0045666	Positive regulation of neuron differentiation	4/168	371/18670	0.429194	0.63588	0.54582	BMP5/FOXA1/PCP4/PLPPR5	4	0.0107817
GO:0048880	GO:0048880	Sensory system development	4/168	371/18670	0.429194	0.63588	0.54582	FOXF2/WNT2/SOX2/FGF10	4	0.0107817
GO:0001701	GO:0001701	In utero embryonic development	4/168	373/18670	0.433212	0.640066	0.549413	BMP5/SPIC/ST8SIA6/WNT2	4	0.0107239
GO:0002696	GO:0002696	Positive regulation of leukocyte activation	4/168	380/18670	0.447212	0.649014	0.557094	SPTA1/CD177/LBP/FGF10	4	0.0105263
GO:0045765	GO:0045765	Regulation of angiogenesis	4/168	383/18670	0.453181	0.653293	0.560767	SPINK5/SEMA3E/HRG/CCL24	4	0.0104439
GO:0051271	GO:0051271	Negative regulation of cellular component movement	4/168	384/18670	0.455166	0.654249	0.561587	BMP5/SEMA3E/HRG/TBX5	4	0.0104167
GO:0010959	GO:0010959	Regulation of metal ion transport	4/168	394/18670	0.474883	0.671407	0.576315	ATP2C2/P2RX5/GAL/F2	4	0.0101523
GO:0040013	GO:0040013	Negative regulation of locomotion	4/168	396/18670	0.478796	0.673591	0.57819	BMP5/SEMA3E/HRG/TBX5	4	0.010101
GO:0007517	GO:0007517	Muscle organ development	4/168	410/18670	0.505859	0.692765	0.594648	TBX1/CHRNA1/WNT2/TBX5	4	0.0097561
GO:0030099	GO:0030099	Myeloid cell differentiation	4/168	416/18670	0.51727	0.702204	0.60275	THPO/DCSTAMP/APCS/AHSP	4	0.00961538
GO:0009100	GO:0009100	Glycoprotein metabolic process	4/168	419/18670	0.52293	0.706335	0.606296	MMP12/ST8SIA6/APCS/HS3ST2	4	0.00954654
GO:0043588	GO:0043588	Skin development	4/168	419/18670	0.52293	0.706335	0.606296	SPINK5/KRT4/GAL/FGF10	4	0.00954654
GO:0006816	GO:0006816	Calcium ion transport	4/168	434/18670	0.55075	0.729118	0.625853	ATP2C2/P2RX5/TRPV6/F2	4	0.00921659
GO:0042391	GO:0042391	Regulation of membrane potential	4/168	434/18670	0.55075	0.729118	0.625853	P2RX5/CHRNA1/KCNK17/HTR3A	4	0.00921659
GO:0062012	GO:0062012	Regulation of small molecule metabolic process	4/168	459/18670	0.59517	0.754955	0.64803	BMP5/UGT1A8/GCKR/FOXA2	4	0.0087146
GO:0008544	GO:0008544	Epidermis development	4/168	464/18670	0.603741	0.759566	0.651988	SPINK5/KRT4/GAL/FGF10	4	0.00862069
GO:0042326	GO:0042326	Negative regulation of phosphorylation	4/168	468/18670	0.610518	0.763148	0.655063	XDH/C1QL4/GCKR/FOXA2	4	0.00854701
GO:0050769	GO:0050769	Positive regulation of neurogenesis	4/168	474/18670	0.620552	0.769089	0.660162	BMP5/FOXA1/PCP4/PLPPR5	4	0.00843882
GO:1903706	GO:1903706	Regulation of hemopoiesis	4/168	475/18670	0.622209	0.769939	0.660892	SPINK5/THPO/DCSTAMP/APCS	4	0.00842105
GO:0034765	GO:0034765	Regulation of ion transmembrane transport	4/168	483/18670	0.6353	0.776626	0.666632	GAL/KCNK17/F2/HTR3A	4	0.00828157
GO:0070838	GO:0070838	Divalent metal ion transport	4/168	483/18670	0.6353	0.776626	0.666632	ATP2C2/P2RX5/TRPV6/F2	4	0.00828157
GO:0048871	GO:0048871	Multicellular organismal homeostasis	4/168	485/18670	0.638527	0.777045	0.666991	SFTPA1/DCSTAMP/SFTPA2/CYP4F2	4	0.00824742
GO:0051918	GO:0051918	Negative regulation of fibrinolysis	3/168	10/18670	8.1989e-05	0.00303229	0.00260283	CPB2/HRG/F2	3	0.3
GO:0051873	GO:0051873	Killing by host of symbiont cells	3/168	12/18670	0.000148333	0.00467048	0.004009	CAMP/ARG1/F2	3	0.25
GO:0051852	GO:0051852	Disruption by host of symbiont cells	3/168	14/18670	0.000242193	0.00606784	0.00520845	CAMP/ARG1/F2	3	0.214286
GO:0051917	GO:0051917	Regulation of fibrinolysis	3/168	14/18670	0.000242193	0.00606784	0.00520845	CPB2/HRG/F2	3	0.214286
GO:0051883	GO:0051883	Killing of cells in other organism involved in symbiotic interaction	3/168	15/18670	0.000300743	0.00729928	0.00626548	CAMP/ARG1/F2	3	0.2
GO:0051818	GO:0051818	Disruption of cells of other organism involved in symbiotic interaction	3/168	17/18670	0.000443552	0.0096987	0.00832507	CAMP/ARG1/F2	3	0.176471
GO:0052695	GO:0052695	Cellular glucuronidation	3/168	19/18670	0.000623759	0.0126379	0.010848	UGT1A8/UGT2B4/UGT1A10	3	0.157895
GO:0060487	GO:0060487	Lung epithelial cell differentiation	3/168	22/18670	0.00097187	0.0174189	0.0149518	FOXA1/FGF10/AGR2	3	0.136364
GO:0060479	GO:0060479	Lung cell differentiation	3/168	23/18670	0.0011103	0.0194511	0.0166962	FOXA1/FGF10/AGR2	3	0.130435
GO:0006063	GO:0006063	Uronic acid metabolic process	3/168	24/18670	0.00126057	0.0212835	0.0182691	UGT1A8/UGT2B4/UGT1A10	3	0.125
GO:0019585	GO:0019585	Glucuronate metabolic process	3/168	24/18670	0.00126057	0.0212835	0.0182691	UGT1A8/UGT2B4/UGT1A10	3	0.125
GO:0060571	GO:0060571	Morphogenesis of an epithelial fold	3/168	25/18670	0.00142305	0.0231868	0.0199028	BMP5/WNT2/FGF10	3	0.12
GO:0060441	GO:0060441	Epithelial tube branching involved in lung morphogenesis	3/168	29/18670	0.002202	0.0330845	0.0283987	WNT2/FOXA1/FGF10	3	0.103448
GO:0045907	GO:0045907	Positive regulation of vasoconstriction	3/168	32/18670	0.00293064	0.0421505	0.0361807	FGG/FGA/FGB	3	0.09375
GO:2000352	GO:2000352	Negative regulation of endothelial cell apoptotic process	3/168	33/18670	0.00320258	0.0455001	0.0390559	FGG/FGA/FGB	3	0.0909091
GO:0003156	GO:0003156	Regulation of animal organ formation	3/168	37/18670	0.00444267	0.0568238	0.0487758	WNT2/TBX5/FGF10	3	0.0810811
GO:0071542	GO:0071542	Dopaminergic neuron differentiation	3/168	37/18670	0.00444267	0.0568238	0.0487758	WNT2/FOXA1/FOXA2	3	0.0810811
GO:0050832	GO:0050832	Defense response to fungus	3/168	40/18670	0.00553911	0.0675713	0.0580011	CLEC6A/HRG/ARG1	3	0.075
GO:0071622	GO:0071622	Regulation of granulocyte chemotaxis	3/168	44/18670	0.00723324	0.0838481	0.0719726	S100A14/CXCL17/LBP	3	0.0681818
GO:0031018	GO:0031018	Endocrine pancreas development	3/168	45/18670	0.00769941	0.0858355	0.0736785	BMP5/ONECUT1/FOXA2	3	0.0666667
GO:0032309	GO:0032309	Icosanoid secretion	3/168	45/18670	0.00769941	0.0858355	0.0736785	PLA2G4F/PLA2G2D/CYP4F2	3	0.0666667
GO:0002067	GO:0002067	Glandular epithelial cell differentiation	3/168	46/18670	0.00818293	0.0885736	0.0760288	BMP5/FOXA1/AGR2	3	0.0652174
GO:0071675	GO:0071675	Regulation of mononuclear cell migration	3/168	46/18670	0.00818293	0.0885736	0.0760288	BMP5/S100A14/CXCL17	3	0.0652174
GO:1904036	GO:1904036	Negative regulation of epithelial cell apoptotic process	3/168	46/18670	0.00818293	0.0885736	0.0760288	FGG/FGA/FGB	3	0.0652174
GO:0030574	GO:0030574	Collagen catabolic process	3/168	47/18670	0.00868395	0.0919709	0.078945	MMP12/MMP10/TMPRSS6	3	0.0638298
GO:0048806	GO:0048806	Genitalia development	3/168	47/18670	0.00868395	0.0919709	0.078945	BMP5/FOXF2/FGF10	3	0.0638298
GO:0071715	GO:0071715	Icosanoid transport	3/168	49/18670	0.00973901	0.0999643	0.0858063	PLA2G4F/PLA2G2D/CYP4F2	3	0.0612245
GO:1901571	GO:1901571	Fatty acid derivative transport	3/168	49/18670	0.00973901	0.0999643	0.0858063	PLA2G4F/PLA2G2D/CYP4F2	3	0.0612245
GO:0060425	GO:0060425	Lung morphogenesis	3/168	50/18670	0.0102933	0.104731	0.0898977	WNT2/FOXA1/FGF10	3	0.06
GO:0009620	GO:0009620	Response to fungus	3/168	52/18670	0.0114559	0.110869	0.0951667	CLEC6A/HRG/ARG1	3	0.0576923
GO:0006968	GO:0006968	Cellular defense response	3/168	53/18670	0.0120644	0.115679	0.0992954	CD5L/KIR3DL2/LBP	3	0.0566038
GO:0002011	GO:0002011	Morphogenesis of an epithelial sheet	3/168	55/18670	0.0133363	0.123308	0.105843	BMP5/MMP12/PDPN	3	0.0545455
GO:0019229	GO:0019229	Regulation of vasoconstriction	3/168	58/18670	0.0153823	0.134235	0.115223	FGG/FGA/FGB	3	0.0517241
GO:2000351	GO:2000351	Regulation of endothelial cell apoptotic process	3/168	59/18670	0.0161014	0.138949	0.11927	FGG/FGA/FGB	3	0.0508475
GO:0033013	GO:0033013	Tetrapyrrole metabolic process	3/168	60/18670	0.0168392	0.142157	0.122023	SPTA1/TCN1/PRSS1	3	0.05
GO:0048645	GO:0048645	Animal organ formation	3/168	61/18670	0.0175956	0.147474	0.126587	WNT2/TBX5/FGF10	3	0.0491803
GO:0051187	GO:0051187	Cofactor catabolic process	3/168	65/18670	0.0208086	0.164853	0.141505	HP/GGTLC1/CYP4F2	3	0.0461538
GO:0072577	GO:0072577	Endothelial cell apoptotic process	3/168	65/18670	0.0208086	0.164853	0.141505	FGG/FGA/FGB	3	0.0461538
GO:0050918	GO:0050918	Positive chemotaxis	3/168	68/18670	0.0234155	0.176563	0.151556	SAA2/SAA4/FGF10	3	0.0441176
GO:0071300	GO:0071300	Cellular response to retinoic acid	3/168	69/18670	0.024322	0.182082	0.156294	TBX1/WNT2/STRA8	3	0.0434783
GO:0042440	GO:0042440	Pigment metabolic process	3/168	71/18670	0.0261914	0.19312	0.165769	TYRP1/UGT1A8/UGT1A10	3	0.0422535
GO:0061180	GO:0061180	Mammary gland epithelium development	3/168	72/18670	0.0271543	0.198337	0.170246	ATP2C2/WNT2/FGF10	3	0.0416667
GO:0032945	GO:0032945	Negative regulation of mononuclear cell proliferation	3/168	73/18670	0.0281359	0.201712	0.173144	GAL/ARG1/PLA2G2D	3	0.0410959
GO:0050672	GO:0050672	Negative regulation of lymphocyte proliferation	3/168	73/18670	0.0281359	0.201712	0.173144	GAL/ARG1/PLA2G2D	3	0.0410959
GO:1903524	GO:1903524	Positive regulation of blood circulation	3/168	73/18670	0.0281359	0.201712	0.173144	FGG/FGA/FGB	3	0.0410959
GO:0032677	GO:0032677	Regulation of interleukin-8 production	3/168	74/18670	0.0291361	0.207606	0.178203	CRP/FFAR2/LBP	3	0.0405405
GO:0042310	GO:0042310	Vasoconstriction	3/168	76/18670	0.0311926	0.2125	0.182404	FGG/FGA/FGB	3	0.0394737
GO:0060411	GO:0060411	Cardiac septum morphogenesis	3/168	76/18670	0.0311926	0.2125	0.182404	BMP5/TBX1/TBX5	3	0.0394737
GO:1901264	GO:1901264	Carbohydrate derivative transport	3/168	76/18670	0.0311926	0.2125	0.182404	SLC28A3/LBP/AGR2	3	0.0394737
GO:0042246	GO:0042246	Tissue regeneration	3/168	78/18670	0.0333234	0.219638	0.188531	SOX2/FGF10/IGFBP1	3	0.0384615
GO:0070664	GO:0070664	Negative regulation of leukocyte proliferation	3/168	78/18670	0.0333234	0.219638	0.188531	GAL/ARG1/PLA2G2D	3	0.0384615
GO:0032637	GO:0032637	Interleukin-8 production	3/168	82/18670	0.0378065	0.236295	0.202828	CRP/FFAR2/LBP	3	0.0365854
GO:0048145	GO:0048145	Regulation of fibroblast proliferation	3/168	83/18670	0.0389731	0.241888	0.20763	WNT2/C1QL4/FGF10	3	0.0361446
GO:0048144	GO:0048144	Fibroblast proliferation	3/168	84/18670	0.0401579	0.245049	0.210342	WNT2/C1QL4/FGF10	3	0.0357143
GO:0034308	GO:0034308	Primary alcohol metabolic process	3/168	85/18670	0.0413607	0.246212	0.211341	BMP5/SDR16C5/TTR	3	0.0352941
GO:0001776	GO:0001776	Leukocyte homeostasis	3/168	86/18670	0.0425817	0.249285	0.213978	HCAR2/SPTA1/TNFRSF17	3	0.0348837
GO:0001942	GO:0001942	Hair follicle development	3/168	86/18670	0.0425817	0.249285	0.213978	SPINK5/GAL/FGF10	3	0.0348837
GO:0003333	GO:0003333	Amino acid transmembrane transport	3/168	86/18670	0.0425817	0.249285	0.213978	SLC6A14/PDPN/SLC36A2	3	0.0348837
GO:0032760	GO:0032760	Positive regulation of tumor necrosis factor production	3/168	86/18670	0.0425817	0.249285	0.213978	ORM1/ORM2/LBP	3	0.0348837
GO:0045844	GO:0045844	Positive regulation of striated muscle tissue development	3/168	87/18670	0.0438206	0.252104	0.216398	TBX1/WNT2/TBX5	3	0.0344828
GO:0048636	GO:0048636	Positive regulation of muscle organ development	3/168	87/18670	0.0438206	0.252104	0.216398	TBX1/WNT2/TBX5	3	0.0344828
GO:0006767	GO:0006767	Water-soluble vitamin metabolic process	3/168	88/18670	0.0450774	0.253697	0.217765	VNN3/TCN1/PRSS1	3	0.0340909
GO:0022404	GO:0022404	Molting cycle process	3/168	88/18670	0.0450774	0.253697	0.217765	SPINK5/GAL/FGF10	3	0.0340909
GO:0022405	GO:0022405	Hair cycle process	3/168	88/18670	0.0450774	0.253697	0.217765	SPINK5/GAL/FGF10	3	0.0340909
GO:0050829	GO:0050829	Defense response to Gram-negative bacterium	3/168	88/18670	0.0450774	0.253697	0.217765	CAMP/F2/LBP	3	0.0340909
GO:0098773	GO:0098773	Skin epidermis development	3/168	88/18670	0.0450774	0.253697	0.217765	SPINK5/GAL/FGF10	3	0.0340909
GO:1901863	GO:1901863	Positive regulation of muscle tissue development	3/168	88/18670	0.0450774	0.253697	0.217765	TBX1/WNT2/TBX5	3	0.0340909
GO:1903557	GO:1903557	Positive regulation of tumor necrosis factor superfamily cytokine production	3/168	88/18670	0.0450774	0.253697	0.217765	ORM1/ORM2/LBP	3	0.0340909
GO:1904035	GO:1904035	Regulation of epithelial cell apoptotic process	3/168	88/18670	0.0450774	0.253697	0.217765	FGG/FGA/FGB	3	0.0340909
GO:0045833	GO:0045833	Negative regulation of lipid metabolic process	3/168	92/18670	0.0502818	0.271196	0.232786	HCAR2/BMP5/UGT1A8	3	0.0326087
GO:0007589	GO:0007589	Body fluid secretion	3/168	93/18670	0.0516268	0.275896	0.23682	XDH/FGF10/AGR2	3	0.0322581
GO:0044070	GO:0044070	Regulation of anion transport	3/168	95/18670	0.0543687	0.283398	0.24326	ARG1/ROS1/CYP4F2	3	0.0315789
GO:0015908	GO:0015908	Fatty acid transport	3/168	97/18670	0.0571792	0.292165	0.250786	PLA2G4F/PLA2G2D/CYP4F2	3	0.0309278
GO:0050764	GO:0050764	Regulation of phagocytosis	3/168	98/18670	0.0586099	0.298168	0.255938	C4BPA/SFTPA1/SFTPA2	3	0.0306122
GO:0061387	GO:0061387	Regulation of extent of cell growth	3/168	110/18670	0.0770579	0.351518	0.301732	SEMA3E/TNR/DCC	3	0.0272727
GO:1904019	GO:1904019	Epithelial cell apoptotic process	3/168	111/18670	0.0786982	0.351518	0.301732	FGG/FGA/FGB	3	0.027027
GO:0000041	GO:0000041	Transition metal ion transport	3/168	112/18670	0.0803538	0.351518	0.301732	ATP2C2/TCN1/ATP6V0D2	3	0.0267857
GO:0001938	GO:0001938	Positive regulation of endothelial cell proliferation	3/168	112/18670	0.0803538	0.351518	0.301732	WNT2/ARG1/CCL24	3	0.0267857
GO:0003279	GO:0003279	Cardiac septum development	3/168	112/18670	0.0803538	0.351518	0.301732	BMP5/TBX1/TBX5	3	0.0267857
GO:0042303	GO:0042303	Molting cycle	3/168	112/18670	0.0803538	0.351518	0.301732	SPINK5/GAL/FGF10	3	0.0267857
GO:0042633	GO:0042633	Hair cycle	3/168	112/18670	0.0803538	0.351518	0.301732	SPINK5/GAL/FGF10	3	0.0267857
GO:0050868	GO:0050868	Negative regulation of T cell activation	3/168	112/18670	0.0803538	0.351518	0.301732	FGL1/ARG1/PLA2G2D	3	0.0267857
GO:0006690	GO:0006690	Icosanoid metabolic process	3/168	114/18670	0.0837101	0.351518	0.301732	PLA2G4F/GGTLC1/CYP4F2	3	0.0263158
GO:0042471	GO:0042471	Ear morphogenesis	3/168	118/18670	0.0905997	0.358091	0.307374	TBX1/GJB6/FGF10	3	0.0254237
GO:0007368	GO:0007368	Determination of left/right symmetry	3/168	119/18670	0.0923582	0.358091	0.307374	TBX1/CCDC39/FGF10	3	0.0252101
GO:0002698	GO:0002698	Negative regulation of immune effector process	3/168	120/18670	0.0941309	0.358091	0.307374	SPINK5/C4BPA/ARG1	3	0.025
GO:0051928	GO:0051928	Positive regulation of calcium ion transport	3/168	123/18670	0.0995323	0.367666	0.315593	ATP2C2/P2RX5/F2	3	0.0243902
GO:0019218	GO:0019218	Regulation of steroid metabolic process	3/168	124/18670	0.10136	0.367666	0.315593	BMP5/GAL/UGT1A8	3	0.0241935
GO:0046717	GO:0046717	Acid secretion	3/168	124/18670	0.10136	0.367666	0.315593	PLA2G4F/PLA2G2D/CYP4F2	3	0.0241935
GO:0006805	GO:0006805	Xenobiotic metabolic process	3/168	125/18670	0.103201	0.367675	0.315601	CYP26A1/UGT1A8/UGT1A10	3	0.024
GO:0009855	GO:0009855	Determination of bilateral symmetry	3/168	128/18670	0.108804	0.371263	0.318681	TBX1/CCDC39/FGF10	3	0.0234375
GO:0009799	GO:0009799	Specification of symmetry	3/168	129/18670	0.110698	0.371263	0.318681	TBX1/CCDC39/FGF10	3	0.0232558
GO:1903038	GO:1903038	Negative regulation of leukocyte cell-cell adhesion	3/168	129/18670	0.110698	0.371263	0.318681	FGL1/ARG1/PLA2G2D	3	0.0232558
GO:0072329	GO:0072329	Monocarboxylic acid catabolic process	3/168	132/18670	0.116454	0.380114	0.326279	CYP26A1/ACOXL/CYP4F2	3	0.0227273
GO:0071333	GO:0071333	Cellular response to glucose stimulus	3/168	133/18670	0.118398	0.380114	0.326279	GJB6/CPB2/FOXA2	3	0.0225564
GO:0071331	GO:0071331	Cellular response to hexose stimulus	3/168	135/18670	0.122321	0.383818	0.329458	GJB6/CPB2/FOXA2	3	0.0222222
GO:1903825	GO:1903825	Organic acid transmembrane transport	3/168	135/18670	0.122321	0.383818	0.329458	SLC6A14/PDPN/SLC36A2	3	0.0222222
GO:1905039	GO:1905039	Carboxylic acid transmembrane transport	3/168	135/18670	0.122321	0.383818	0.329458	SLC6A14/PDPN/SLC36A2	3	0.0222222
GO:0071326	GO:0071326	Cellular response to monosaccharide stimulus	3/168	136/18670	0.1243	0.383818	0.329458	GJB6/CPB2/FOXA2	3	0.0220588
GO:0002700	GO:0002700	Regulation of production of molecular mediator of immune response	3/168	139/18670	0.130307	0.392269	0.336712	SPINK5/FFAR2/ARG1	3	0.0215827
GO:0007586	GO:0007586	Digestion	3/168	139/18670	0.130307	0.392269	0.336712	PRSS1/FGF10/SST	3	0.0215827
GO:0071322	GO:0071322	Cellular response to carbohydrate stimulus	3/168	144/18670	0.140542	0.400023	0.343368	GJB6/CPB2/FOXA2	3	0.0208333
GO:0071236	GO:0071236	Cellular response to antibiotic	3/168	147/18670	0.146809	0.41015	0.35206	CCL7/PLA2G4F/ARG1	3	0.0204082
GO:0008277	GO:0008277	Regulation of G protein-coupled receptor signaling pathway	3/168	149/18670	0.151038	0.414021	0.355382	RGS13/F2/GRP	3	0.0201342
GO:0016331	GO:0016331	Morphogenesis of embryonic epithelium	3/168	150/18670	0.153166	0.418379	0.359124	BMP5/WNT2/FGF10	3	0.02
GO:0055088	GO:0055088	Lipid homeostasis	3/168	151/18670	0.155305	0.419439	0.360034	ANGPTL8/ACOXL/GCKR	3	0.0198675
GO:0001678	GO:0001678	Cellular glucose homeostasis	3/168	152/18670	0.157452	0.419439	0.360034	GJB6/CPB2/FOXA2	3	0.0197368
GO:0016202	GO:0016202	Regulation of striated muscle tissue development	3/168	152/18670	0.157452	0.419439	0.360034	TBX1/WNT2/TBX5	3	0.0197368
GO:0032675	GO:0032675	Regulation of interleukin-6 production	3/168	152/18670	0.157452	0.419439	0.360034	ORM1/LBP/PAEP	3	0.0197368
GO:0055067	GO:0055067	Monovalent inorganic cation homeostasis	3/168	154/18670	0.161776	0.425992	0.365658	SLC12A1/ATP6V0D2/CYP4F2	3	0.0194805
GO:1901861	GO:1901861	Regulation of muscle tissue development	3/168	155/18670	0.163951	0.425992	0.365658	TBX1/WNT2/TBX5	3	0.0193548
GO:0034767	GO:0034767	Positive regulation of ion transmembrane transport	3/168	156/18670	0.166135	0.426784	0.366338	GAL/F2/HTR3A	3	0.0192308
GO:0048634	GO:0048634	Regulation of muscle organ development	3/168	156/18670	0.166135	0.426784	0.366338	TBX1/WNT2/TBX5	3	0.0192308
GO:1905952	GO:1905952	Regulation of lipid localization	3/168	157/18670	0.168327	0.430322	0.369375	CRP/GAL/CYP4F2	3	0.0191083
GO:0060402	GO:0060402	Calcium ion transport into cytosol	3/168	158/18670	0.170528	0.432445	0.371197	P2RX5/TRPV6/F2	3	0.0189873
GO:0032680	GO:0032680	Regulation of tumor necrosis factor production	3/168	160/18670	0.174955	0.435518	0.373835	ORM1/ORM2/LBP	3	0.01875
GO:0032635	GO:0032635	Interleukin-6 production	3/168	161/18670	0.17718	0.440412	0.378036	ORM1/LBP/PAEP	3	0.0186335
GO:0015718	GO:0015718	Monocarboxylic acid transport	3/168	162/18670	0.179414	0.441131	0.378653	PLA2G4F/PLA2G2D/CYP4F2	3	0.0185185
GO:0032640	GO:0032640	Tumor necrosis factor production	3/168	163/18670	0.181655	0.441813	0.379238	ORM1/ORM2/LBP	3	0.0184049
GO:1902600	GO:1902600	Proton transmembrane transport	3/168	163/18670	0.181655	0.441813	0.379238	ATP2C2/ATP6V0D2/SLC36A2	3	0.0184049
GO:1903555	GO:1903555	Regulation of tumor necrosis factor superfamily cytokine production	3/168	163/18670	0.181655	0.441813	0.379238	ORM1/ORM2/LBP	3	0.0184049
GO:0097696	GO:0097696	STAT cascade	3/168	166/18670	0.188424	0.448904	0.385325	TNFSF18/THPO/F2	3	0.0180723
GO:0071706	GO:0071706	Tumor necrosis factor superfamily cytokine production	3/168	168/18670	0.192973	0.454042	0.389735	ORM1/ORM2/LBP	3	0.0178571
GO:0050728	GO:0050728	Negative regulation of inflammatory response	3/168	169/18670	0.195257	0.454042	0.389735	APCS/CXCL17/F2	3	0.0177515
GO:0043901	GO:0043901	Negative regulation of multi-organism process	3/168	171/18670	0.199847	0.460496	0.395275	SPINK5/APCS/PAEP	3	0.0175439
GO:0060401	GO:0060401	Cytosolic calcium ion transport	3/168	171/18670	0.199847	0.460496	0.395275	P2RX5/TRPV6/F2	3	0.0175439
GO:0016525	GO:0016525	Negative regulation of angiogenesis	3/168	173/18670	0.204462	0.464325	0.398562	SPINK5/SEMA3E/HRG	3	0.017341
GO:0090090	GO:0090090	Negative regulation of canonical Wnt signaling pathway	3/168	178/18670	0.216106	0.471858	0.405029	DKK2/SOX2/IGFBP1	3	0.0168539
GO:0048639	GO:0048639	Positive regulation of developmental growth	3/168	184/18670	0.230259	0.479175	0.411309	WNT2/TBX5/AGR2	3	0.0163043
GO:0007219	GO:0007219	Notch signaling pathway	3/168	193/18670	0.251792	0.497183	0.426767	ONECUT1/FOXA1/FGF10	3	0.015544
GO:0009749	GO:0009749	Response to glucose	3/168	197/18670	0.261459	0.508514	0.436493	GJB6/CPB2/FOXA2	3	0.0152284
GO:0002703	GO:0002703	Regulation of leukocyte mediated immunity	3/168	201/18670	0.271174	0.513376	0.440666	C4BPA/CD177/ARG1	3	0.0149254
GO:0034764	GO:0034764	Positive regulation of transmembrane transport	3/168	204/18670	0.278486	0.517856	0.444512	GAL/F2/HTR3A	3	0.0147059
GO:0035265	GO:0035265	Organ growth	3/168	204/18670	0.278486	0.517856	0.444512	WNT2/TBX5/FGF10	3	0.0147059
GO:0006006	GO:0006006	Glucose metabolic process	3/168	209/18670	0.290715	0.528381	0.453546	ONECUT1/GCKR/FOXA2	3	0.0143541
GO:0071804	GO:0071804	Cellular potassium ion transport	3/168	217/18670	0.310357	0.547464	0.469926	SLC12A1/GAL/KCNK17	3	0.0138249
GO:0071805	GO:0071805	Potassium ion transmembrane transport	3/168	217/18670	0.310357	0.547464	0.469926	SLC12A1/GAL/KCNK17	3	0.0138249
GO:0010001	GO:0010001	Glial cell differentiation	3/168	218/18670	0.312817	0.551334	0.473248	SOX2/F2/FGF10	3	0.0137615
GO:0009952	GO:0009952	Anterior/posterior pattern specification	3/168	219/18670	0.315277	0.553912	0.475461	TBX1/WNT2/FOXA2	3	0.0136986
GO:0001894	GO:0001894	Tissue homeostasis	3/168	227/18670	0.334965	0.571354	0.490432	SFTPA1/DCSTAMP/SFTPA2	3	0.0132159
GO:0048738	GO:0048738	Cardiac muscle tissue development	3/168	233/18670	0.34972	0.585181	0.502302	BMP5/WNT2/TBX5	3	0.0128755
GO:0006813	GO:0006813	Potassium ion transport	3/168	240/18670	0.366892	0.597424	0.51281	SLC12A1/GAL/KCNK17	3	0.0125
GO:0051896	GO:0051896	Regulation of protein kinase B signaling	3/168	244/18670	0.376673	0.60444	0.518833	THPO/XDH/FGF10	3	0.0122951
GO:0097237	GO:0097237	Cellular response to toxic substance	3/168	247/18670	0.383989	0.608292	0.522139	HP/CCL7/ARG1	3	0.0121457
GO:0042180	GO:0042180	Cellular ketone metabolic process	3/168	248/18670	0.386424	0.608292	0.522139	BMP5/UGT1A8/CYP4F2	3	0.0120968
GO:0046434	GO:0046434	Organophosphate catabolic process	3/168	248/18670	0.386424	0.608292	0.522139	XDH/PLA2G4F/GCKR	3	0.0120968
GO:0019318	GO:0019318	Hexose metabolic process	3/168	249/18670	0.388856	0.610124	0.523712	ONECUT1/GCKR/FOXA2	3	0.0120482
GO:0045637	GO:0045637	Regulation of myeloid cell differentiation	3/168	251/18670	0.393714	0.613614	0.526708	THPO/DCSTAMP/APCS	3	0.0119522
GO:0051924	GO:0051924	Regulation of calcium ion transport	3/168	254/18670	0.400983	0.617896	0.530383	ATP2C2/P2RX5/F2	3	0.011811
GO:0050730	GO:0050730	Regulation of peptidyl-tyrosine phosphorylation	3/168	256/18670	0.405815	0.621663	0.533616	TNFSF18/HRG/FGF10	3	0.0117188
GO:0072659	GO:0072659	Protein localization to plasma membrane	3/168	260/18670	0.415446	0.62775	0.538841	ATP2C2/LRRC15/AGR2	3	0.0115385
GO:0034504	GO:0034504	Protein localization to nucleus	3/168	262/18670	0.420244	0.630907	0.541551	MMP12/F2/GCKR	3	0.0114504
GO:0043491	GO:0043491	Protein kinase B signaling	3/168	269/18670	0.43693	0.64289	0.551837	THPO/XDH/FGF10	3	0.0111524
GO:0007548	GO:0007548	Sex differentiation	3/168	270/18670	0.4393	0.64289	0.551837	BMP5/FOXF2/FGF10	3	0.0111111
GO:0032868	GO:0032868	Response to insulin	3/168	272/18670	0.444028	0.64623	0.554704	GAL/ATP6V0D2/IGFBP1	3	0.0110294
GO:1902105	GO:1902105	Regulation of leukocyte differentiation	3/168	272/18670	0.444028	0.64623	0.554704	SPINK5/DCSTAMP/APCS	3	0.0110294
GO:0030522	GO:0030522	Intracellular receptor signaling pathway	3/168	280/18670	0.462781	0.663149	0.569227	TBX1/CYP26A1/FOXA1	3	0.0107143
GO:0002440	GO:0002440	Production of molecular mediator of immune response	3/168	286/18670	0.476668	0.673521	0.57813	SPINK5/FFAR2/ARG1	3	0.0104895
GO:0034330	GO:0034330	Cell junction organization	3/168	290/18670	0.485834	0.676559	0.580737	CD177/HRG/POF1B	3	0.0103448
GO:0042063	GO:0042063	Gliogenesis	3/168	290/18670	0.485834	0.676559	0.580737	SOX2/F2/FGF10	3	0.0103448
GO:1903522	GO:1903522	Regulation of blood circulation	3/168	297/18670	0.501689	0.690259	0.592497	FGG/FGA/FGB	3	0.010101
GO:1990778	GO:1990778	Protein localization to cell periphery	3/168	311/18670	0.532639	0.715511	0.614173	ATP2C2/LRRC15/AGR2	3	0.0096463
GO:0043010	GO:0043010	Camera-type eye development	3/168	314/18670	0.539132	0.721526	0.619335	FOXF2/WNT2/FGF10	3	0.00955414
GO:0070588	GO:0070588	Calcium ion transmembrane transport	3/168	315/18670	0.541284	0.721919	0.619673	ATP2C2/TRPV6/F2	3	0.00952381
GO:0007204	GO:0007204	Positive regulation of cytosolic calcium ion concentration	3/168	319/18670	0.549838	0.729118	0.625853	P2RX5/TRPV6/F2	3	0.00940439
GO:0007568	GO:0007568	Aging	3/168	321/18670	0.55408	0.731034	0.627497	GJB6/ARG1/IGFBP1	3	0.00934579
GO:0071375	GO:0071375	Cellular response to peptide hormone stimulus	3/168	321/18670	0.55408	0.731034	0.627497	ARG1/ATP6V0D2/IGFBP1	3	0.00934579
GO:0001655	GO:0001655	Urogenital system development	3/168	330/18670	0.572875	0.741768	0.636711	CYP26A1/FOXA1/FGF10	3	0.00909091
GO:0051235	GO:0051235	Maintenance of location	3/168	330/18670	0.572875	0.741768	0.636711	CRP/FFAR2/F2	3	0.00909091
GO:0030336	GO:0030336	Negative regulation of cell migration	3/168	334/18670	0.581071	0.745338	0.639775	BMP5/HRG/TBX5	3	0.00898204
GO:0006913	GO:0006913	Nucleocytoplasmic transport	3/168	343/18670	0.599148	0.757692	0.65038	MMP12/NXF3/GCKR	3	0.00874636
GO:0051169	GO:0051169	Nuclear transport	3/168	346/18670	0.60506	0.760209	0.652539	MMP12/NXF3/GCKR	3	0.00867052
GO:2000146	GO:2000146	Negative regulation of cell motility	3/168	349/18670	0.610916	0.763235	0.655137	BMP5/HRG/TBX5	3	0.00859599
GO:0010631	GO:0010631	Epithelial cell migration	3/168	351/18670	0.614787	0.765608	0.657175	HRG/S100P/FGF10	3	0.00854701
GO:0030098	GO:0030098	Lymphocyte differentiation	3/168	353/18670	0.618633	0.767935	0.659172	SPINK5/ONECUT1/PLA2G2D	3	0.00849858
GO:0090132	GO:0090132	Epithelium migration	3/168	354/18670	0.620546	0.769089	0.660162	HRG/S100P/FGF10	3	0.00847458
GO:0006936	GO:0006936	Muscle contraction	3/168	360/18670	0.631888	0.775303	0.665496	CKMT2/CHRNA1/SMPX	3	0.00833333
GO:0090130	GO:0090130	Tissue migration	3/168	360/18670	0.631888	0.775303	0.665496	HRG/S100P/FGF10	3	0.00833333
GO:0006066	GO:0006066	Alcohol metabolic process	3/168	364/18670	0.63932	0.777461	0.667349	BMP5/SDR16C5/TTR	3	0.00824176
GO:0006520	GO:0006520	Cellular amino acid metabolic process	3/168	366/18670	0.642997	0.779422	0.669032	SLC6A14/CKMT2/ARG1	3	0.00819672
GO:0030900	GO:0030900	Forebrain development	3/168	381/18670	0.669735	0.797792	0.6848	TNR/SOX2/FGF10	3	0.00787402
GO:0042692	GO:0042692	Muscle cell differentiation	3/168	385/18670	0.676615	0.800453	0.687084	TBX1/TBX5/FGF10	3	0.00779221
GO:0048545	GO:0048545	Response to steroid hormone	3/168	385/18670	0.676615	0.800453	0.687084	FOXA1/ARG1/SST	3	0.00779221
GO:1901653	GO:1901653	Cellular response to peptide	3/168	385/18670	0.676615	0.800453	0.687084	ARG1/ATP6V0D2/IGFBP1	3	0.00779221
GO:0001503	GO:0001503	Ossification	3/168	398/18670	0.698248	0.814681	0.699297	BMP5/GDF10/SOX2	3	0.00753769
GO:0007015	GO:0007015	Actin filament organization	3/168	400/18670	0.701478	0.816283	0.700672	SPTA1/CCL24/POF1B	3	0.0075
GO:0006732	GO:0006732	Coenzyme metabolic process	3/168	403/18670	0.706274	0.817069	0.701346	VNN3/GCKR/CYP4F2	3	0.00744417
GO:0050808	GO:0050808	Synapse organization	3/168	408/18670	0.714137	0.821293	0.704972	SEMA3E/CHRNA1/TNR	3	0.00735294
GO:0050911	GO:0050911	Detection of chemical stimulus involved in sensory perception of smell	3/168	427/18670	0.742548	0.83709	0.718532	OR5P2/OR13A1/OR1Q1	3	0.00702576
GO:0006644	GO:0006644	Phospholipid metabolic process	3/168	430/18670	0.746825	0.839412	0.720525	PLA2G4F/PLA2G2D/PLPPR5	3	0.00697674
GO:0050804	GO:0050804	Modulation of chemical synaptic transmission	3/168	436/18670	0.755208	0.845572	0.725813	TNR/DCC/CALB2	3	0.00688073
GO:0099177	GO:0099177	Regulation of trans-synaptic signaling	3/168	437/18670	0.756584	0.846311	0.726447	TNR/DCC/CALB2	3	0.00686499
GO:0007608	GO:0007608	Sensory perception of smell	3/168	454/18670	0.779033	0.863945	0.741583	OR5P2/OR13A1/OR1Q1	3	0.00660793
GO:0046394	GO:0046394	Carboxylic acid biosynthetic process	3/168	462/18670	0.788999	0.86978	0.746593	PLA2G4F/GGTLC1/GCKR	3	0.00649351
GO:0016053	GO:0016053	Organic acid biosynthetic process	3/168	463/18670	0.790218	0.86978	0.746593	PLA2G4F/GGTLC1/GCKR	3	0.00647948
GO:0003012	GO:0003012	Muscle system process	3/168	465/18670	0.792639	0.870745	0.747421	CKMT2/CHRNA1/SMPX	3	0.00645161
GO:0043254	GO:0043254	Regulation of protein complex assembly	3/168	467/18670	0.795038	0.871735	0.748271	SPTA1/HRG/CCL24	3	0.00642398
GO:0033131	GO:0033131	Regulation of glucokinase activity	2/168	10/18670	0.00345435	0.0475779	0.0408394	GCKR/FOXA2	2	0.2
GO:0061140	GO:0061140	Lung secretory cell differentiation	2/168	10/18670	0.00345435	0.0475779	0.0408394	FGF10/AGR2	2	0.2
GO:0070942	GO:0070942	Neutrophil mediated cytotoxicity	2/168	10/18670	0.00345435	0.0475779	0.0408394	ARG1/F2	2	0.2
GO:2000049	GO:2000049	Positive regulation of cell-cell adhesion mediated by cadherin	2/168	10/18670	0.00345435	0.0475779	0.0408394	FOXA1/FOXA2	2	0.2
GO:0043129	GO:0043129	Surfactant homeostasis	2/168	11/18670	0.0041971	0.0546326	0.0468949	SFTPA1/SFTPA2	2	0.181818
GO:0052697	GO:0052697	Xenobiotic glucuronidation	2/168	11/18670	0.0041971	0.0546326	0.0468949	UGT1A8/UGT1A10	2	0.181818
GO:1900003	GO:1900003	Regulation of serine-type endopeptidase activity	2/168	11/18670	0.0041971	0.0546326	0.0468949	SPINK5/ANXA8L1	2	0.181818
GO:1902571	GO:1902571	Regulation of serine-type peptidase activity	2/168	11/18670	0.0041971	0.0546326	0.0468949	SPINK5/ANXA8L1	2	0.181818
GO:1903299	GO:1903299	Regulation of hexokinase activity	2/168	11/18670	0.0041971	0.0546326	0.0468949	GCKR/FOXA2	2	0.181818
GO:0002921	GO:0002921	Negative regulation of humoral immune response	2/168	12/18670	0.00500685	0.062053	0.0532644	SPINK5/C4BPA	2	0.166667
GO:0009111	GO:0009111	Vitamin catabolic process	2/168	12/18670	0.00500685	0.062053	0.0532644	CYP26A1/CYP4F2	2	0.166667
GO:0048875	GO:0048875	Chemical homeostasis within a tissue	2/168	13/18670	0.00588236	0.071015	0.0609571	SFTPA1/SFTPA2	2	0.153846
GO:0072672	GO:0072672	Neutrophil extravasation	2/168	13/18670	0.00588236	0.071015	0.0609571	CD177/XG	2	0.153846
GO:0002523	GO:0002523	Leukocyte migration involved in inflammatory response	2/168	14/18670	0.00682239	0.0798802	0.0685667	FFAR2/LBP	2	0.142857
GO:1900747	GO:1900747	Negative regulation of vascular endothelial growth factor signaling pathway	2/168	14/18670	0.00682239	0.0798802	0.0685667	XDH/HRG	2	0.142857
GO:0009812	GO:0009812	Flavonoid metabolic process	2/168	15/18670	0.00782571	0.0864167	0.0741774	UGT1A8/UGT1A10	2	0.133333
GO:1902548	GO:1902548	Negative regulation of cellular response to vascular endothelial growth factor stimulus	2/168	15/18670	0.00782571	0.0864167	0.0741774	XDH/HRG	2	0.133333
GO:0048820	GO:0048820	Hair follicle maturation	2/168	16/18670	0.00889115	0.093317	0.0801004	SPINK5/GAL	2	0.125
GO:0060572	GO:0060572	Morphogenesis of an epithelial bud	2/168	16/18670	0.00889115	0.093317	0.0801004	WNT2/FGF10	2	0.125
GO:0036149	GO:0036149	Phosphatidylinositol acyl-chain remodeling	2/168	17/18670	0.0100175	0.102372	0.0878727	PLA2G4F/PLA2G2D	2	0.117647
GO:0036148	GO:0036148	Phosphatidylglycerol acyl-chain remodeling	2/168	18/18670	0.0112036	0.110145	0.094545	PLA2G4F/PLA2G2D	2	0.111111
GO:0060977	GO:0060977	Coronary vasculature morphogenesis	2/168	18/18670	0.0112036	0.110145	0.094545	TBX1/TBX5	2	0.111111
GO:0072574	GO:0072574	Hepatocyte proliferation	2/168	18/18670	0.0112036	0.110145	0.094545	CPB2/FGL1	2	0.111111
GO:0072575	GO:0072575	Epithelial cell proliferation involved in liver morphogenesis	2/168	18/18670	0.0112036	0.110145	0.094545	CPB2/FGL1	2	0.111111
GO:0090026	GO:0090026	Positive regulation of monocyte chemotaxis	2/168	18/18670	0.0112036	0.110145	0.094545	S100A14/CXCL17	2	0.111111
GO:0090330	GO:0090330	Regulation of platelet aggregation	2/168	18/18670	0.0112036	0.110145	0.094545	FGG/PDPN	2	0.111111
GO:2000047	GO:2000047	Regulation of cell-cell adhesion mediated by cadherin	2/168	18/18670	0.0112036	0.110145	0.094545	FOXA1/FOXA2	2	0.111111
GO:0010544	GO:0010544	Negative regulation of platelet activation	2/168	19/18670	0.0124483	0.116953	0.100389	FGG/F2	2	0.105263
GO:0032930	GO:0032930	Positive regulation of superoxide anion generation	2/168	19/18670	0.0124483	0.116953	0.100389	CRP/CD177	2	0.105263
GO:0033189	GO:0033189	Response to vitamin A	2/168	19/18670	0.0124483	0.116953	0.100389	CYP26A1/ARG1	2	0.105263
GO:0042693	GO:0042693	Muscle cell fate commitment	2/168	19/18670	0.0124483	0.116953	0.100389	TBX1/FGF10	2	0.105263
GO:0072576	GO:0072576	Liver morphogenesis	2/168	19/18670	0.0124483	0.116953	0.100389	CPB2/FGL1	2	0.105263
GO:0045655	GO:0045655	Regulation of monocyte differentiation	2/168	20/18670	0.0137504	0.12515	0.107425	DCSTAMP/APCS	2	0.1
GO:0051797	GO:0051797	Regulation of hair follicle development	2/168	20/18670	0.0137504	0.12515	0.107425	SPINK5/GAL	2	0.1
GO:0060039	GO:0060039	Pericardium development	2/168	20/18670	0.0137504	0.12515	0.107425	BMP5/TBX5	2	0.1
GO:0006144	GO:0006144	Purine nucleobase metabolic process	2/168	21/18670	0.0151089	0.132844	0.114029	XDH/TTR	2	0.0952381
GO:0036150	GO:0036150	Phosphatidylserine acyl-chain remodeling	2/168	21/18670	0.0151089	0.132844	0.114029	PLA2G4F/PLA2G2D	2	0.0952381
GO:0036499	GO:0036499	PERK-mediated unfolded protein response	2/168	21/18670	0.0151089	0.132844	0.114029	IGFBP1/AGR2	2	0.0952381
GO:1903055	GO:1903055	Positive regulation of extracellular matrix organization	2/168	21/18670	0.0151089	0.132844	0.114029	CPB2/PDPN	2	0.0952381
GO:1904469	GO:1904469	Positive regulation of tumor necrosis factor secretion	2/168	21/18670	0.0151089	0.132844	0.114029	ORM1/ORM2	2	0.0952381
GO:0001759	GO:0001759	Organ induction	2/168	22/18670	0.0165226	0.139991	0.120164	WNT2/FGF10	2	0.0909091
GO:0009235	GO:0009235	Cobalamin metabolic process	2/168	22/18670	0.0165226	0.139991	0.120164	TCN1/PRSS1	2	0.0909091
GO:0030878	GO:0030878	Thyroid gland development	2/168	22/18670	0.0165226	0.139991	0.120164	TBX1/FGF10	2	0.0909091
GO:0032928	GO:0032928	Regulation of superoxide anion generation	2/168	22/18670	0.0165226	0.139991	0.120164	CRP/CD177	2	0.0909091
GO:0030539	GO:0030539	Male genitalia development	2/168	23/18670	0.0179904	0.149173	0.128046	BMP5/FGF10	2	0.0869565
GO:1900746	GO:1900746	Regulation of vascular endothelial growth factor signaling pathway	2/168	23/18670	0.0179904	0.149173	0.128046	XDH/HRG	2	0.0869565
GO:1903429	GO:1903429	Regulation of cell maturation	2/168	23/18670	0.0179904	0.149173	0.128046	GAL/PAEP	2	0.0869565
GO:0042832	GO:0042832	Defense response to protozoan	2/168	24/18670	0.0195113	0.157852	0.135495	ARG1/GBP7	2	0.0833333
GO:0071677	GO:0071677	Positive regulation of mononuclear cell migration	2/168	24/18670	0.0195113	0.157852	0.135495	S100A14/CXCL17	2	0.0833333
GO:1902547	GO:1902547	Regulation of cellular response to vascular endothelial growth factor stimulus	2/168	24/18670	0.0195113	0.157852	0.135495	XDH/HRG	2	0.0833333
GO:0001562	GO:0001562	Response to protozoan	2/168	25/18670	0.0210842	0.164853	0.141505	ARG1/GBP7	2	0.08
GO:0001945	GO:0001945	Lymph vessel development	2/168	25/18670	0.0210842	0.164853	0.141505	TBX1/PDPN	2	0.08
GO:0002053	GO:0002053	Positive regulation of mesenchymal cell proliferation	2/168	25/18670	0.0210842	0.164853	0.141505	TBX1/WNT2	2	0.08
GO:0008211	GO:0008211	Glucocorticoid metabolic process	2/168	25/18670	0.0210842	0.164853	0.141505	BMP5/GAL	2	0.08
GO:0034110	GO:0034110	Regulation of homotypic cell-cell adhesion	2/168	25/18670	0.0210842	0.164853	0.141505	FGG/PDPN	2	0.08
GO:0090025	GO:0090025	Regulation of monocyte chemotaxis	2/168	25/18670	0.0210842	0.164853	0.141505	S100A14/CXCL17	2	0.08
GO:2000482	GO:2000482	Regulation of interleukin-8 secretion	2/168	25/18670	0.0210842	0.164853	0.141505	CRP/FFAR2	2	0.08
GO:0036152	GO:0036152	Phosphatidylethanolamine acyl-chain remodeling	2/168	26/18670	0.0227081	0.172345	0.147935	PLA2G4F/PLA2G2D	2	0.0769231
GO:0043567	GO:0043567	Regulation of insulin-like growth factor receptor signaling pathway	2/168	26/18670	0.0227081	0.172345	0.147935	BMP5/IGFBP1	2	0.0769231
GO:0060037	GO:0060037	Pharyngeal system development	2/168	26/18670	0.0227081	0.172345	0.147935	BMP5/TBX1	2	0.0769231
GO:0060740	GO:0060740	Prostate gland epithelium morphogenesis	2/168	26/18670	0.0227081	0.172345	0.147935	FOXA1/FGF10	2	0.0769231
GO:0071624	GO:0071624	Positive regulation of granulocyte chemotaxis	2/168	26/18670	0.0227081	0.172345	0.147935	S100A14/LBP	2	0.0769231
GO:0036151	GO:0036151	Phosphatidylcholine acyl-chain remodeling	2/168	27/18670	0.0243818	0.182082	0.156294	PLA2G4F/PLA2G2D	2	0.0740741
GO:0042634	GO:0042634	Regulation of hair cycle	2/168	28/18670	0.0261045	0.19309	0.165743	SPINK5/GAL	2	0.0714286
GO:0060512	GO:0060512	Prostate gland morphogenesis	2/168	28/18670	0.0261045	0.19309	0.165743	FOXA1/FGF10	2	0.0714286
GO:0072606	GO:0072606	Interleukin-8 secretion	2/168	29/18670	0.027875	0.201704	0.173137	CRP/FFAR2	2	0.0689655
GO:1902624	GO:1902624	Positive regulation of neutrophil migration	2/168	29/18670	0.027875	0.201704	0.173137	XG/LBP	2	0.0689655
GO:0003209	GO:0003209	Cardiac atrium morphogenesis	2/168	30/18670	0.0296925	0.209014	0.179411	WNT2/TBX5	2	0.0666667
GO:0045939	GO:0045939	Negative regulation of steroid metabolic process	2/168	30/18670	0.0296925	0.209014	0.179411	BMP5/UGT1A8	2	0.0666667
GO:0048384	GO:0048384	Retinoic acid receptor signaling pathway	2/168	30/18670	0.0296925	0.209014	0.179411	TBX1/CYP26A1	2	0.0666667
GO:0002888	GO:0002888	Positive regulation of myeloid leukocyte mediated immunity	2/168	31/18670	0.0315559	0.2125	0.182404	CD177/ARG1	2	0.0645161
GO:0006658	GO:0006658	Phosphatidylserine metabolic process	2/168	31/18670	0.0315559	0.2125	0.182404	PLA2G4F/PLA2G2D	2	0.0645161
GO:0006691	GO:0006691	Leukotriene metabolic process	2/168	31/18670	0.0315559	0.2125	0.182404	GGTLC1/CYP4F2	2	0.0645161
GO:0044319	GO:0044319	Wound healing, spreading of cells	2/168	31/18670	0.0315559	0.2125	0.182404	MMP12/PDPN	2	0.0645161
GO:0046471	GO:0046471	Phosphatidylglycerol metabolic process	2/168	31/18670	0.0315559	0.2125	0.182404	PLA2G4F/PLA2G2D	2	0.0645161
GO:0050482	GO:0050482	Arachidonic acid secretion	2/168	31/18670	0.0315559	0.2125	0.182404	PLA2G4F/PLA2G2D	2	0.0645161
GO:0090505	GO:0090505	Epiboly involved in wound healing	2/168	31/18670	0.0315559	0.2125	0.182404	MMP12/PDPN	2	0.0645161
GO:1903963	GO:1903963	Arachidonate transport	2/168	31/18670	0.0315559	0.2125	0.182404	PLA2G4F/PLA2G2D	2	0.0645161
GO:0042573	GO:0042573	Retinoic acid metabolic process	2/168	32/18670	0.0334642	0.219638	0.188531	CYP26A1/UGT1A8	2	0.0625
GO:0045745	GO:0045745	Positive regulation of G protein-coupled receptor signaling pathway	2/168	32/18670	0.0334642	0.219638	0.188531	F2/GRP	2	0.0625
GO:0071353	GO:0071353	Cellular response to interleukin-4	2/168	32/18670	0.0334642	0.219638	0.188531	DCSTAMP/ARG1	2	0.0625
GO:0090504	GO:0090504	Epiboly	2/168	32/18670	0.0334642	0.219638	0.188531	MMP12/PDPN	2	0.0625
GO:1904467	GO:1904467	Regulation of tumor necrosis factor secretion	2/168	32/18670	0.0334642	0.219638	0.188531	ORM1/ORM2	2	0.0625
GO:0010092	GO:0010092	Specification of animal organ identity	2/168	33/18670	0.0354166	0.228589	0.196214	WNT2/FGF10	2	0.0606061
GO:0010464	GO:0010464	Regulation of mesenchymal cell proliferation	2/168	33/18670	0.0354166	0.228589	0.196214	TBX1/WNT2	2	0.0606061
GO:0048536	GO:0048536	Spleen development	2/168	33/18670	0.0354166	0.228589	0.196214	ONECUT1/FGF10	2	0.0606061
GO:0050718	GO:0050718	Positive regulation of interleukin-1 beta secretion	2/168	33/18670	0.0354166	0.228589	0.196214	ORM1/ORM2	2	0.0606061
GO:0031128	GO:0031128	Developmental induction	2/168	34/18670	0.037412	0.235595	0.202227	WNT2/FGF10	2	0.0588235
GO:0048566	GO:0048566	Embryonic digestive tract development	2/168	34/18670	0.037412	0.235595	0.202227	FOXF2/FGF10	2	0.0588235
GO:0070050	GO:0070050	Neuron cellular homeostasis	2/168	34/18670	0.037412	0.235595	0.202227	CHRNA1/CALB2	2	0.0588235
GO:0070670	GO:0070670	Response to interleukin-4	2/168	34/18670	0.037412	0.235595	0.202227	DCSTAMP/ARG1	2	0.0588235
GO:0002701	GO:0002701	Negative regulation of production of molecular mediator of immune response	2/168	35/18670	0.0394496	0.241888	0.20763	SPINK5/ARG1	2	0.0571429
GO:0003230	GO:0003230	Cardiac atrium development	2/168	35/18670	0.0394496	0.241888	0.20763	WNT2/TBX5	2	0.0571429
GO:0034142	GO:0034142	Toll-like receptor 4 signaling pathway	2/168	35/18670	0.0394496	0.241888	0.20763	S100A14/LBP	2	0.0571429
GO:1990774	GO:1990774	Tumor necrosis factor secretion	2/168	35/18670	0.0394496	0.241888	0.20763	ORM1/ORM2	2	0.0571429
GO:0002385	GO:0002385	Mucosal immune response	2/168	36/18670	0.0415285	0.246212	0.211341	FFAR2/CAMP	2	0.0555556
GO:0009112	GO:0009112	Nucleobase metabolic process	2/168	36/18670	0.0415285	0.246212	0.211341	XDH/TTR	2	0.0555556
GO:0030224	GO:0030224	Monocyte differentiation	2/168	36/18670	0.0415285	0.246212	0.211341	DCSTAMP/APCS	2	0.0555556
GO:0042554	GO:0042554	Superoxide anion generation	2/168	36/18670	0.0415285	0.246212	0.211341	CRP/CD177	2	0.0555556
GO:0090322	GO:0090322	Regulation of superoxide metabolic process	2/168	36/18670	0.0415285	0.246212	0.211341	CRP/CD177	2	0.0555556
GO:1902622	GO:1902622	Regulation of neutrophil migration	2/168	36/18670	0.0415285	0.246212	0.211341	XG/LBP	2	0.0555556
GO:1903131	GO:1903131	Mononuclear cell differentiation	2/168	36/18670	0.0415285	0.246212	0.211341	DCSTAMP/APCS	2	0.0555556
GO:0031076	GO:0031076	Embryonic camera-type eye development	2/168	37/18670	0.0436476	0.252104	0.216398	FOXF2/FGF10	2	0.0540541
GO:0032941	GO:0032941	Secretion by tissue	2/168	37/18670	0.0436476	0.252104	0.216398	FGF10/AGR2	2	0.0540541
GO:0002707	GO:0002707	Negative regulation of lymphocyte mediated immunity	2/168	38/18670	0.0458063	0.254722	0.218646	C4BPA/ARG1	2	0.0526316
GO:0032350	GO:0032350	Regulation of hormone metabolic process	2/168	38/18670	0.0458063	0.254722	0.218646	BMP5/GAL	2	0.0526316
GO:0048009	GO:0048009	Insulin-like growth factor receptor signaling pathway	2/168	38/18670	0.0458063	0.254722	0.218646	BMP5/IGFBP1	2	0.0526316
GO:0050716	GO:0050716	Positive regulation of interleukin-1 secretion	2/168	38/18670	0.0458063	0.254722	0.218646	ORM1/ORM2	2	0.0526316
GO:0060045	GO:0060045	Positive regulation of cardiac muscle cell proliferation	2/168	38/18670	0.0458063	0.254722	0.218646	WNT2/TBX5	2	0.0526316
GO:0002251	GO:0002251	Organ or tissue specific immune response	2/168	39/18670	0.0480035	0.262555	0.225369	FFAR2/CAMP	2	0.0512821
GO:0055090	GO:0055090	Acylglycerol homeostasis	2/168	39/18670	0.0480035	0.262555	0.225369	ANGPTL8/GCKR	2	0.0512821
GO:0070328	GO:0070328	Triglyceride homeostasis	2/168	39/18670	0.0480035	0.262555	0.225369	ANGPTL8/GCKR	2	0.0512821
GO:0002823	GO:0002823	Negative regulation of adaptive immune response based on somatic recombination of immune receptors built from immunoglobulin superfamily domains	2/168	40/18670	0.0502385	0.271196	0.232786	C4BPA/ARG1	2	0.05
GO:0001580	GO:0001580	Detection of chemical stimulus involved in sensory perception of bitter taste	2/168	41/18670	0.0525104	0.275898	0.236822	RTP3/CST1	2	0.0487805
GO:0010955	GO:0010955	Negative regulation of protein processing	2/168	41/18670	0.0525104	0.275898	0.236822	C4BPA/CPB2	2	0.0487805
GO:0040019	GO:0040019	Positive regulation of embryonic development	2/168	41/18670	0.0525104	0.275898	0.236822	WNT2/FOXA2	2	0.0487805
GO:0042572	GO:0042572	Retinol metabolic process	2/168	41/18670	0.0525104	0.275898	0.236822	SDR16C5/TTR	2	0.0487805
GO:0048286	GO:0048286	Lung alveolus development	2/168	41/18670	0.0525104	0.275898	0.236822	FOXA1/FGF10	2	0.0487805
GO:1903053	GO:1903053	Regulation of extracellular matrix organization	2/168	41/18670	0.0525104	0.275898	0.236822	CPB2/PDPN	2	0.0487805
GO:1903318	GO:1903318	Negative regulation of protein maturation	2/168	41/18670	0.0525104	0.275898	0.236822	C4BPA/CPB2	2	0.0487805
GO:0010677	GO:0010677	Negative regulation of cellular carbohydrate metabolic process	2/168	42/18670	0.0548183	0.283837	0.243637	GCKR/FOXA2	2	0.047619
GO:0021983	GO:0021983	Pituitary gland development	2/168	42/18670	0.0548183	0.283837	0.243637	SOX2/FGF10	2	0.047619
GO:0030517	GO:0030517	Negative regulation of axon extension	2/168	42/18670	0.0548183	0.283837	0.243637	SEMA3E/TNR	2	0.047619
GO:0001953	GO:0001953	Negative regulation of cell-matrix adhesion	2/168	43/18670	0.0571614	0.292165	0.250786	SEMA3E/MMP12	2	0.0465116
GO:0006775	GO:0006775	Fat-soluble vitamin metabolic process	2/168	43/18670	0.0571614	0.292165	0.250786	CYP26A1/CYP4F2	2	0.0465116
GO:0043616	GO:0043616	Keratinocyte proliferation	2/168	43/18670	0.0571614	0.292165	0.250786	SDR16C5/FGF10	2	0.0465116
GO:0003197	GO:0003197	Endocardial cushion development	2/168	44/18670	0.0595389	0.298335	0.256081	BMP5/TBX5	2	0.0454545
GO:0010463	GO:0010463	Mesenchymal cell proliferation	2/168	44/18670	0.0595389	0.298335	0.256081	TBX1/WNT2	2	0.0454545
GO:0034105	GO:0034105	Positive regulation of tissue remodeling	2/168	44/18670	0.0595389	0.298335	0.256081	DCSTAMP/HRG	2	0.0454545
GO:0038084	GO:0038084	Vascular endothelial growth factor signaling pathway	2/168	44/18670	0.0595389	0.298335	0.256081	XDH/HRG	2	0.0454545
GO:0044060	GO:0044060	Regulation of endocrine process	2/168	44/18670	0.0595389	0.298335	0.256081	HCAR2/GAL	2	0.0454545
GO:0044331	GO:0044331	Cell-cell adhesion mediated by cadherin	2/168	44/18670	0.0595389	0.298335	0.256081	FOXA1/FOXA2	2	0.0454545
GO:0001974	GO:0001974	Blood vessel remodeling	2/168	45/18670	0.06195	0.305074	0.261866	HRG/FGF10	2	0.0444444
GO:0002820	GO:0002820	Negative regulation of adaptive immune response	2/168	45/18670	0.06195	0.305074	0.261866	C4BPA/ARG1	2	0.0444444
GO:0002833	GO:0002833	Positive regulation of response to biotic stimulus	2/168	45/18670	0.06195	0.305074	0.261866	HRG/ARG1	2	0.0444444
GO:0048538	GO:0048538	Thymus development	2/168	45/18670	0.06195	0.305074	0.261866	TBX1/FGF10	2	0.0444444
GO:0050913	GO:0050913	Sensory perception of bitter taste	2/168	45/18670	0.06195	0.305074	0.261866	RTP3/CST1	2	0.0444444
GO:1902743	GO:1902743	Regulation of lamellipodium organization	2/168	45/18670	0.06195	0.305074	0.261866	PDPN/HRG	2	0.0444444
GO:0006984	GO:0006984	ER-nucleus signaling pathway	2/168	46/18670	0.064394	0.312579	0.268308	IGFBP1/AGR2	2	0.0434783
GO:0050706	GO:0050706	Regulation of interleukin-1 beta secretion	2/168	46/18670	0.064394	0.312579	0.268308	ORM1/ORM2	2	0.0434783
GO:0060443	GO:0060443	Mammary gland morphogenesis	2/168	46/18670	0.064394	0.312579	0.268308	ARG1/FGF10	2	0.0434783
GO:0060711	GO:0060711	Labyrinthine layer development	2/168	46/18670	0.064394	0.312579	0.268308	BMP5/WNT2	2	0.0434783
GO:0050912	GO:0050912	Detection of chemical stimulus involved in sensory perception of taste	2/168	47/18670	0.06687	0.321252	0.275753	RTP3/CST1	2	0.0425532
GO:0051181	GO:0051181	Cofactor transport	2/168	47/18670	0.06687	0.321252	0.275753	TCN1/HRG	2	0.0425532
GO:0060986	GO:0060986	Endocrine hormone secretion	2/168	47/18670	0.06687	0.321252	0.275753	HCAR2/GAL	2	0.0425532
GO:0010862	GO:0010862	Positive regulation of pathway-restricted SMAD protein phosphorylation	2/168	48/18670	0.0693773	0.328555	0.282021	BMP5/GDF10	2	0.0416667
GO:0030850	GO:0030850	Prostate gland development	2/168	48/18670	0.0693773	0.328555	0.282021	FOXA1/FGF10	2	0.0416667
GO:0044764	GO:0044764	Multi-organism cellular process	2/168	48/18670	0.0693773	0.328555	0.282021	HRG/F2	2	0.0416667
GO:0045912	GO:0045912	Negative regulation of carbohydrate metabolic process	2/168	48/18670	0.0693773	0.328555	0.282021	GCKR/FOXA2	2	0.0416667
GO:0055023	GO:0055023	Positive regulation of cardiac muscle tissue growth	2/168	48/18670	0.0693773	0.328555	0.282021	WNT2/TBX5	2	0.0416667
GO:0002704	GO:0002704	Negative regulation of leukocyte mediated immunity	2/168	49/18670	0.0719151	0.337147	0.289397	C4BPA/ARG1	2	0.0408163
GO:0032757	GO:0032757	Positive regulation of interleukin-8 production	2/168	49/18670	0.0719151	0.337147	0.289397	FFAR2/LBP	2	0.0408163
GO:0048546	GO:0048546	Digestive tract morphogenesis	2/168	49/18670	0.0719151	0.337147	0.289397	FGF10/AGR2	2	0.0408163
GO:0060976	GO:0060976	Coronary vasculature development	2/168	50/18670	0.0744827	0.345706	0.296744	TBX1/TBX5	2	0.04
GO:0070741	GO:0070741	Response to interleukin-6	2/168	50/18670	0.0744827	0.345706	0.296744	FGG/FOXA2	2	0.04
GO:0001954	GO:0001954	Positive regulation of cell-matrix adhesion	2/168	51/18670	0.0770793	0.351518	0.301732	CEACAM6/HRG	2	0.0392157
GO:0048146	GO:0048146	Positive regulation of fibroblast proliferation	2/168	51/18670	0.0770793	0.351518	0.301732	WNT2/FGF10	2	0.0392157
GO:0090102	GO:0090102	Cochlea development	2/168	51/18670	0.0770793	0.351518	0.301732	TBX1/PVALB	2	0.0392157
GO:0032731	GO:0032731	Positive regulation of interleukin-1 beta production	2/168	52/18670	0.0797042	0.351518	0.301732	ORM1/ORM2	2	0.0384615
GO:0035176	GO:0035176	Social behavior	2/168	52/18670	0.0797042	0.351518	0.301732	TBX1/GRP	2	0.0384615
GO:0051703	GO:0051703	Intraspecies interaction between organisms	2/168	52/18670	0.0797042	0.351518	0.301732	TBX1/GRP	2	0.0384615
GO:0055078	GO:0055078	Sodium ion homeostasis	2/168	52/18670	0.0797042	0.351518	0.301732	SLC12A1/CYP4F2	2	0.0384615
GO:0060421	GO:0060421	Positive regulation of heart growth	2/168	52/18670	0.0797042	0.351518	0.301732	WNT2/TBX5	2	0.0384615
GO:0010043	GO:0010043	Response to zinc ion	2/168	53/18670	0.0823568	0.351518	0.301732	ARG1/MT1H	2	0.0377358
GO:0032964	GO:0032964	Collagen biosynthetic process	2/168	53/18670	0.0823568	0.351518	0.301732	ARG1/F2	2	0.0377358
GO:0050702	GO:0050702	Interleukin-1 beta secretion	2/168	53/18670	0.0823568	0.351518	0.301732	ORM1/ORM2	2	0.0377358
GO:0050704	GO:0050704	Regulation of interleukin-1 secretion	2/168	53/18670	0.0823568	0.351518	0.301732	ORM1/ORM2	2	0.0377358
GO:0010524	GO:0010524	Positive regulation of calcium ion transport into cytosol	2/168	54/18670	0.0850362	0.351518	0.301732	P2RX5/F2	2	0.037037
GO:0002886	GO:0002886	Regulation of myeloid leukocyte mediated immunity	2/168	55/18670	0.0877419	0.355545	0.305189	CD177/ARG1	2	0.0363636
GO:0046456	GO:0046456	Icosanoid biosynthetic process	2/168	55/18670	0.0877419	0.355545	0.305189	PLA2G4F/GGTLC1	2	0.0363636
GO:0060688	GO:0060688	Regulation of morphogenesis of a branching structure	2/168	56/18670	0.090473	0.358091	0.307374	WNT2/FGF10	2	0.0357143
GO:0001755	GO:0001755	Neural crest cell migration	2/168	57/18670	0.0932291	0.358091	0.307374	TBX1/SEMA3E	2	0.0350877
GO:0002066	GO:0002066	Columnar/cuboidal epithelial cell development	2/168	57/18670	0.0932291	0.358091	0.307374	BMP5/ROS1	2	0.0350877
GO:0060043	GO:0060043	Regulation of cardiac muscle cell proliferation	2/168	57/18670	0.0932291	0.358091	0.307374	WNT2/TBX5	2	0.0350877
GO:0032722	GO:0032722	Positive regulation of chemokine production	2/168	58/18670	0.0960093	0.362564	0.311213	FFAR2/LBP	2	0.0344828
GO:0031102	GO:0031102	Neuron projection regeneration	2/168	59/18670	0.0988131	0.367666	0.315593	OMG/TNR	2	0.0338983
GO:0032732	GO:0032732	Positive regulation of interleukin-1 production	2/168	59/18670	0.0988131	0.367666	0.315593	ORM1/ORM2	2	0.0338983
GO:0032890	GO:0032890	Regulation of organic acid transport	2/168	59/18670	0.0988131	0.367666	0.315593	ARG1/CYP4F2	2	0.0338983
GO:0042130	GO:0042130	Negative regulation of T cell proliferation	2/168	59/18670	0.0988131	0.367666	0.315593	ARG1/PLA2G2D	2	0.0338983
GO:0045824	GO:0045824	Negative regulation of innate immune response	2/168	59/18670	0.0988131	0.367666	0.315593	MMP12/ARG1	2	0.0338983
GO:0001947	GO:0001947	Heart looping	2/168	61/18670	0.104489	0.369437	0.317113	TBX1/CCDC39	2	0.0327869
GO:0032370	GO:0032370	Positive regulation of lipid transport	2/168	61/18670	0.104489	0.369437	0.317113	GAL/CYP4F2	2	0.0327869
GO:0045123	GO:0045123	Cellular extravasation	2/168	61/18670	0.104489	0.369437	0.317113	CD177/XG	2	0.0327869
GO:0050701	GO:0050701	Interleukin-1 secretion	2/168	61/18670	0.104489	0.369437	0.317113	ORM1/ORM2	2	0.0327869
GO:1905953	GO:1905953	Negative regulation of lipid localization	2/168	61/18670	0.104489	0.369437	0.317113	CRP/CYP4F2	2	0.0327869
GO:0002260	GO:0002260	Lymphocyte homeostasis	2/168	62/18670	0.107359	0.371263	0.318681	SPTA1/TNFRSF17	2	0.0322581
GO:0055025	GO:0055025	Positive regulation of cardiac muscle tissue development	2/168	62/18670	0.107359	0.371263	0.318681	WNT2/TBX5	2	0.0322581
GO:0060393	GO:0060393	Regulation of pathway-restricted SMAD protein phosphorylation	2/168	62/18670	0.107359	0.371263	0.318681	BMP5/GDF10	2	0.0322581
GO:0034394	GO:0034394	Protein localization to cell surface	2/168	63/18670	0.110251	0.371263	0.318681	CD177/FGF10	2	0.031746
GO:0046622	GO:0046622	Positive regulation of organ growth	2/168	63/18670	0.110251	0.371263	0.318681	WNT2/TBX5	2	0.031746
GO:0046686	GO:0046686	Response to cadmium ion	2/168	63/18670	0.110251	0.371263	0.318681	ARG1/MT1H	2	0.031746
GO:0050922	GO:0050922	Negative regulation of chemotaxis	2/168	64/18670	0.113163	0.376671	0.323323	SEMA3E/HRG	2	0.03125
GO:0060389	GO:0060389	Pathway-restricted SMAD protein phosphorylation	2/168	65/18670	0.116095	0.380114	0.326279	BMP5/GDF10	2	0.0307692
GO:0003143	GO:0003143	Embryonic heart tube morphogenesis	2/168	67/18670	0.122016	0.383818	0.329458	TBX1/CCDC39	2	0.0298507
GO:0015807	GO:0015807	L-amino acid transport	2/168	67/18670	0.122016	0.383818	0.329458	ARG1/SLC36A2	2	0.0298507
GO:0019748	GO:0019748	Secondary metabolic process	2/168	67/18670	0.122016	0.383818	0.329458	TYRP1/UGT1A8	2	0.0298507
GO:0050909	GO:0050909	Sensory perception of taste	2/168	67/18670	0.122016	0.383818	0.329458	RTP3/CST1	2	0.0298507
GO:0051705	GO:0051705	Multi-organism behavior	2/168	67/18670	0.122016	0.383818	0.329458	TBX1/GRP	2	0.0298507
GO:0060038	GO:0060038	Cardiac muscle cell proliferation	2/168	67/18670	0.122016	0.383818	0.329458	WNT2/TBX5	2	0.0298507
GO:0061371	GO:0061371	Determination of heart left/right asymmetry	2/168	67/18670	0.122016	0.383818	0.329458	TBX1/CCDC39	2	0.0298507
GO:0010812	GO:0010812	Negative regulation of cell-substrate adhesion	2/168	68/18670	0.125004	0.383818	0.329458	SEMA3E/MMP12	2	0.0294118
GO:0019915	GO:0019915	Lipid storage	2/168	68/18670	0.125004	0.383818	0.329458	CRP/FFAR2	2	0.0294118
GO:0031343	GO:0031343	Positive regulation of cell killing	2/168	68/18670	0.125004	0.383818	0.329458	CD5L/ARG1	2	0.0294118
GO:0035924	GO:0035924	Cellular response to vascular endothelial growth factor stimulus	2/168	68/18670	0.125004	0.383818	0.329458	XDH/HRG	2	0.0294118
GO:0015909	GO:0015909	Long-chain fatty acid transport	2/168	69/18670	0.128009	0.386349	0.33163	PLA2G4F/PLA2G2D	2	0.0289855
GO:0032720	GO:0032720	Negative regulation of tumor necrosis factor production	2/168	70/18670	0.131032	0.392421	0.336842	ORM1/LBP	2	0.0285714
GO:0050766	GO:0050766	Positive regulation of phagocytosis	2/168	70/18670	0.131032	0.392421	0.336842	SFTPA1/SFTPA2	2	0.0285714
GO:0060395	GO:0060395	SMAD protein signal transduction	2/168	70/18670	0.131032	0.392421	0.336842	BMP5/GDF10	2	0.0285714
GO:0002532	GO:0002532	Production of molecular mediator involved in inflammatory response	2/168	72/18670	0.137125	0.398879	0.342385	F2/LBP	2	0.0277778
GO:0019226	GO:0019226	Transmission of nerve impulse	2/168	72/18670	0.137125	0.398879	0.342385	CHRNA1/TNR	2	0.0277778
GO:0035019	GO:0035019	Somatic stem cell population maintenance	2/168	72/18670	0.137125	0.398879	0.342385	SOX2/FGF10	2	0.0277778
GO:0038034	GO:0038034	Signal transduction in absence of ligand	2/168	72/18670	0.137125	0.398879	0.342385	DCC/FGF10	2	0.0277778
GO:0097192	GO:0097192	Extrinsic apoptotic signaling pathway in absence of ligand	2/168	72/18670	0.137125	0.398879	0.342385	DCC/FGF10	2	0.0277778
GO:1903556	GO:1903556	Negative regulation of tumor necrosis factor superfamily cytokine production	2/168	72/18670	0.137125	0.398879	0.342385	ORM1/LBP	2	0.0277778
GO:0006801	GO:0006801	Superoxide metabolic process	2/168	73/18670	0.140195	0.400023	0.343368	CRP/CD177	2	0.0273973
GO:0006081	GO:0006081	Cellular aldehyde metabolic process	2/168	74/18670	0.14328	0.401737	0.344838	BMP5/SDR16C5	2	0.027027
GO:0001960	GO:0001960	Negative regulation of cytokine-mediated signaling pathway	2/168	75/18670	0.14638	0.409441	0.351452	MMP12/ARG1	2	0.0266667
GO:0021536	GO:0021536	Diencephalon development	2/168	75/18670	0.14638	0.409441	0.351452	SOX2/FGF10	2	0.0266667
GO:0007492	GO:0007492	Endoderm development	2/168	76/18670	0.149493	0.412267	0.353877	ONECUT1/SOX2	2	0.0263158
GO:0035050	GO:0035050	Embryonic heart tube development	2/168	77/18670	0.152619	0.417374	0.358261	TBX1/CCDC39	2	0.025974
GO:0048678	GO:0048678	Response to axon injury	2/168	77/18670	0.152619	0.417374	0.358261	TNR/ARG1	2	0.025974
GO:0008589	GO:0008589	Regulation of smoothened signaling pathway	2/168	78/18670	0.155759	0.419439	0.360034	FOXA1/FGF10	2	0.025641
GO:0055021	GO:0055021	Regulation of cardiac muscle tissue growth	2/168	78/18670	0.155759	0.419439	0.360034	WNT2/TBX5	2	0.025641
GO:0001570	GO:0001570	Vasculogenesis	2/168	79/18670	0.15891	0.421649	0.36193	XDH/TBX5	2	0.0253165
GO:0070509	GO:0070509	Calcium ion import	2/168	80/18670	0.162074	0.425992	0.365658	ATP2C2/TRPV6	2	0.025
GO:0014032	GO:0014032	Neural crest cell development	2/168	81/18670	0.165249	0.425992	0.365658	TBX1/SEMA3E	2	0.0246914
GO:0014855	GO:0014855	Striated muscle cell proliferation	2/168	81/18670	0.165249	0.425992	0.365658	WNT2/TBX5	2	0.0246914
GO:0060761	GO:0060761	Negative regulation of response to cytokine stimulus	2/168	81/18670	0.165249	0.425992	0.365658	MMP12/ARG1	2	0.0246914
GO:0110110	GO:0110110	Positive regulation of animal organ morphogenesis	2/168	81/18670	0.165249	0.425992	0.365658	WNT2/FGF10	2	0.0246914
GO:0032642	GO:0032642	Regulation of chemokine production	2/168	82/18670	0.168435	0.430322	0.369375	FFAR2/LBP	2	0.0243902
GO:0060415	GO:0060415	Muscle tissue morphogenesis	2/168	82/18670	0.168435	0.430322	0.369375	TBX1/WNT2	2	0.0243902
GO:0097581	GO:0097581	Lamellipodium organization	2/168	82/18670	0.168435	0.430322	0.369375	PDPN/HRG	2	0.0243902
GO:1905954	GO:1905954	Positive regulation of lipid localization	2/168	82/18670	0.168435	0.430322	0.369375	GAL/CYP4F2	2	0.0243902
GO:0046470	GO:0046470	Phosphatidylcholine metabolic process	2/168	83/18670	0.171632	0.432445	0.371197	PLA2G4F/PLA2G2D	2	0.0240964
GO:0098659	GO:0098659	Inorganic cation import across plasma membrane	2/168	83/18670	0.171632	0.432445	0.371197	TRPV6/SLC12A1	2	0.0240964
GO:0099587	GO:0099587	Inorganic ion import across plasma membrane	2/168	83/18670	0.171632	0.432445	0.371197	TRPV6/SLC12A1	2	0.0240964
GO:0002718	GO:0002718	Regulation of cytokine production involved in immune response	2/168	84/18670	0.174838	0.435518	0.373835	FFAR2/ARG1	2	0.0238095
GO:0050886	GO:0050886	Endocrine process	2/168	84/18670	0.174838	0.435518	0.373835	HCAR2/GAL	2	0.0238095
GO:0060420	GO:0060420	Regulation of heart growth	2/168	84/18670	0.174838	0.435518	0.373835	WNT2/TBX5	2	0.0238095
GO:0009798	GO:0009798	Axis specification	2/168	85/18670	0.178055	0.440412	0.378036	FGF10/FOXA2	2	0.0235294
GO:0014031	GO:0014031	Mesenchymal cell development	2/168	85/18670	0.178055	0.440412	0.378036	TBX1/SEMA3E	2	0.0235294
GO:0045682	GO:0045682	Regulation of epidermis development	2/168	85/18670	0.178055	0.440412	0.378036	SPINK5/GAL	2	0.0235294
GO:0048864	GO:0048864	Stem cell development	2/168	85/18670	0.178055	0.440412	0.378036	TBX1/SEMA3E	2	0.0235294
GO:0060291	GO:0060291	Long-term synaptic potentiation	2/168	86/18670	0.18128	0.441813	0.379238	TNR/CALB2	2	0.0232558
GO:0001892	GO:0001892	Embryonic placenta development	2/168	87/18670	0.184515	0.448233	0.38475	BMP5/WNT2	2	0.0229885
GO:0034103	GO:0034103	Regulation of tissue remodeling	2/168	88/18670	0.187757	0.448233	0.38475	DCSTAMP/HRG	2	0.0227273
GO:0048644	GO:0048644	Muscle organ morphogenesis	2/168	88/18670	0.187757	0.448233	0.38475	TBX1/WNT2	2	0.0227273
GO:0032602	GO:0032602	Chemokine production	2/168	89/18670	0.191008	0.453669	0.389415	FFAR2/LBP	2	0.0224719
GO:0046427	GO:0046427	Positive regulation of JAK-STAT cascade	2/168	89/18670	0.191008	0.453669	0.389415	TNFSF18/F2	2	0.0224719
GO:0060021	GO:0060021	Roof of mouth development	2/168	89/18670	0.191008	0.453669	0.389415	TBX1/FOXF2	2	0.0224719
GO:0014033	GO:0014033	Neural crest cell differentiation	2/168	90/18670	0.194266	0.454042	0.389735	TBX1/SEMA3E	2	0.0222222
GO:0032651	GO:0032651	Regulation of interleukin-1 beta production	2/168	90/18670	0.194266	0.454042	0.389735	ORM1/ORM2	2	0.0222222
GO:0042475	GO:0042475	Odontogenesis of dentin-containing tooth	2/168	90/18670	0.194266	0.454042	0.389735	TBX1/FGF10	2	0.0222222
GO:0045639	GO:0045639	Positive regulation of myeloid cell differentiation	2/168	91/18670	0.197532	0.458415	0.39349	THPO/DCSTAMP	2	0.021978
GO:1904894	GO:1904894	Positive regulation of STAT cascade	2/168	92/18670	0.200804	0.460496	0.395275	TNFSF18/F2	2	0.0217391
GO:0033273	GO:0033273	Response to vitamin	2/168	93/18670	0.204083	0.463915	0.39821	CYP26A1/ARG1	2	0.0215054
GO:1903076	GO:1903076	Regulation of protein localization to plasma membrane	2/168	95/18670	0.210658	0.466571	0.40049	LRRC15/AGR2	2	0.0210526
GO:0030516	GO:0030516	Regulation of axon extension	2/168	96/18670	0.213953	0.471858	0.405029	SEMA3E/TNR	2	0.0208333
GO:0032755	GO:0032755	Positive regulation of interleukin-6 production	2/168	96/18670	0.213953	0.471858	0.405029	LBP/PAEP	2	0.0208333
GO:0001824	GO:0001824	Blastocyst development	2/168	98/18670	0.220559	0.478105	0.410391	SPIC/ST8SIA6	2	0.0204082
GO:0031341	GO:0031341	Regulation of cell killing	2/168	98/18670	0.220559	0.478105	0.410391	CD5L/ARG1	2	0.0204082
GO:0042472	GO:0042472	Inner ear morphogenesis	2/168	98/18670	0.220559	0.478105	0.410391	TBX1/FGF10	2	0.0204082
GO:0060191	GO:0060191	Regulation of lipase activity	2/168	98/18670	0.220559	0.478105	0.410391	ANXA8L1/ANGPTL8	2	0.0204082
GO:1901570	GO:1901570	Fatty acid derivative biosynthetic process	2/168	99/18670	0.223868	0.478105	0.410391	PLA2G4F/GGTLC1	2	0.020202
GO:0007200	GO:0007200	Phospholipase C-activating G protein-coupled receptor signaling pathway	2/168	100/18670	0.227181	0.479175	0.411309	F2/GRP	2	0.02
GO:0055024	GO:0055024	Regulation of cardiac muscle tissue development	2/168	100/18670	0.227181	0.479175	0.411309	WNT2/TBX5	2	0.02
GO:0060079	GO:0060079	Excitatory postsynaptic potential	2/168	100/18670	0.227181	0.479175	0.411309	P2RX5/CHRNA1	2	0.02
GO:2001023	GO:2001023	Regulation of response to drug	2/168	100/18670	0.227181	0.479175	0.411309	GAL/ARG1	2	0.02
GO:0007631	GO:0007631	Feeding behavior	2/168	101/18670	0.230498	0.479175	0.411309	PMCH/GAL	2	0.019802
GO:0031532	GO:0031532	Actin cytoskeleton reorganization	2/168	101/18670	0.230498	0.479175	0.411309	SEMA3E/FGF10	2	0.019802
GO:0032611	GO:0032611	Interleukin-1 beta production	2/168	101/18670	0.230498	0.479175	0.411309	ORM1/ORM2	2	0.019802
GO:0002367	GO:0002367	Cytokine production involved in immune response	2/168	102/18670	0.233818	0.484694	0.416046	FFAR2/ARG1	2	0.0196078
GO:0010522	GO:0010522	Regulation of calcium ion transport into cytosol	2/168	102/18670	0.233818	0.484694	0.416046	P2RX5/F2	2	0.0196078
GO:0032652	GO:0032652	Regulation of interleukin-1 production	2/168	103/18670	0.237141	0.485779	0.416978	ORM1/ORM2	2	0.0194175
GO:0032414	GO:0032414	Positive regulation of ion transmembrane transporter activity	2/168	104/18670	0.240466	0.490189	0.420763	GAL/HTR3A	2	0.0192308
GO:0090100	GO:0090100	Positive regulation of transmembrane receptor protein serine/threonine kinase signaling pathway	2/168	104/18670	0.240466	0.490189	0.420763	BMP5/GDF10	2	0.0192308
GO:0055017	GO:0055017	Cardiac muscle tissue growth	2/168	105/18670	0.243794	0.493331	0.42346	WNT2/TBX5	2	0.0190476
GO:0001909	GO:0001909	Leukocyte mediated cytotoxicity	2/168	107/18670	0.250455	0.496745	0.426391	ARG1/F2	2	0.0186916
GO:0050905	GO:0050905	Neuromuscular process	2/168	107/18670	0.250455	0.496745	0.426391	CHRNA1/TNR	2	0.0186916
GO:0062014	GO:0062014	Negative regulation of small molecule metabolic process	2/168	107/18670	0.250455	0.496745	0.426391	BMP5/UGT1A8	2	0.0186916
GO:0009062	GO:0009062	Fatty acid catabolic process	2/168	108/18670	0.253788	0.499852	0.429058	ACOXL/CYP4F2	2	0.0185185
GO:0046916	GO:0046916	Cellular transition metal ion homeostasis	2/168	108/18670	0.253788	0.499852	0.429058	TMPRSS6/MT1H	2	0.0185185
GO:0099565	GO:0099565	Chemical synaptic transmission, postsynaptic	2/168	108/18670	0.253788	0.499852	0.429058	P2RX5/CHRNA1	2	0.0185185
GO:0033559	GO:0033559	Unsaturated fatty acid metabolic process	2/168	110/18670	0.260456	0.50741	0.435545	PLA2G4F/CYP4F2	2	0.0181818
GO:0098739	GO:0098739	Import across plasma membrane	2/168	110/18670	0.260456	0.50741	0.435545	TRPV6/SLC12A1	2	0.0181818
GO:0032411	GO:0032411	Positive regulation of transporter activity	2/168	112/18670	0.267126	0.511425	0.438991	GAL/HTR3A	2	0.0178571
GO:0048593	GO:0048593	Camera-type eye morphogenesis	2/168	112/18670	0.267126	0.511425	0.438991	FOXF2/WNT2	2	0.0178571
GO:0060419	GO:0060419	Heart growth	2/168	112/18670	0.267126	0.511425	0.438991	WNT2/TBX5	2	0.0178571
GO:0070268	GO:0070268	Cornification	2/168	112/18670	0.267126	0.511425	0.438991	SPINK5/KRT4	2	0.0178571
GO:0043200	GO:0043200	Response to amino acid	2/168	113/18670	0.270461	0.513376	0.440666	ARG1/SST	2	0.0176991
GO:0046620	GO:0046620	Regulation of organ growth	2/168	113/18670	0.270461	0.513376	0.440666	WNT2/TBX5	2	0.0176991
GO:0045446	GO:0045446	Endothelial cell differentiation	2/168	114/18670	0.273796	0.517392	0.444114	PDPN/XDH	2	0.0175439
GO:0032612	GO:0032612	Interleukin-1 production	2/168	115/18670	0.27713	0.517758	0.444427	ORM1/ORM2	2	0.0173913
GO:1904375	GO:1904375	Regulation of protein localization to cell periphery	2/168	115/18670	0.27713	0.517758	0.444427	LRRC15/AGR2	2	0.0173913
GO:0002220	GO:0002220	Innate immune response activating cell surface receptor signaling pathway	2/168	116/18670	0.280464	0.521117	0.447311	FFAR2/CLEC6A	2	0.0172414
GO:0002761	GO:0002761	Regulation of myeloid leukocyte differentiation	2/168	117/18670	0.283796	0.521134	0.447325	DCSTAMP/APCS	2	0.017094
GO:0010906	GO:0010906	Regulation of glucose metabolic process	2/168	117/18670	0.283796	0.521134	0.447325	GCKR/FOXA2	2	0.017094
GO:0051193	GO:0051193	Regulation of cofactor metabolic process	2/168	119/18670	0.290456	0.528381	0.453546	HP/GCKR	2	0.0168067
GO:0030968	GO:0030968	Endoplasmic reticulum unfolded protein response	2/168	121/18670	0.297109	0.534163	0.458509	IGFBP1/AGR2	2	0.0165289
GO:0048675	GO:0048675	Axon extension	2/168	121/18670	0.297109	0.534163	0.458509	SEMA3E/TNR	2	0.0165289
GO:0045471	GO:0045471	Response to ethanol	2/168	125/18670	0.310386	0.547464	0.469926	CCL7/HTR3A	2	0.016
GO:0090101	GO:0090101	Negative regulation of transmembrane receptor protein serine/threonine kinase signaling pathway	2/168	126/18670	0.313698	0.552469	0.474222	ONECUT1/TMPRSS6	2	0.015873
GO:0032368	GO:0032368	Regulation of lipid transport	2/168	127/18670	0.317006	0.55494	0.476343	GAL/CYP4F2	2	0.015748
GO:0050671	GO:0050671	Positive regulation of lymphocyte proliferation	2/168	130/18670	0.326909	0.566479	0.486248	SPTA1/FGF10	2	0.0153846
GO:0032946	GO:0032946	Positive regulation of mononuclear cell proliferation	2/168	131/18670	0.330202	0.56822	0.487743	SPTA1/FGF10	2	0.0152672
GO:0055076	GO:0055076	Transition metal ion homeostasis	2/168	131/18670	0.330202	0.56822	0.487743	TMPRSS6/MT1H	2	0.0152672
GO:0098754	GO:0098754	Detoxification	2/168	131/18670	0.330202	0.56822	0.487743	HP/MT1H	2	0.0152672
GO:0003158	GO:0003158	Endothelium development	2/168	132/18670	0.33349	0.571008	0.490135	PDPN/XDH	2	0.0151515
GO:0042476	GO:0042476	Odontogenesis	2/168	132/18670	0.33349	0.571008	0.490135	TBX1/FGF10	2	0.0151515
GO:0045598	GO:0045598	Regulation of fat cell differentiation	2/168	132/18670	0.33349	0.571008	0.490135	WIF1/C1QL4	2	0.0151515
GO:0045995	GO:0045995	Regulation of embryonic development	2/168	132/18670	0.33349	0.571008	0.490135	WNT2/FOXA2	2	0.0151515
GO:0072175	GO:0072175	Epithelial tube formation	2/168	132/18670	0.33349	0.571008	0.490135	BMP5/FGF10	2	0.0151515
GO:0002705	GO:0002705	Positive regulation of leukocyte mediated immunity	2/168	133/18670	0.336774	0.573599	0.49236	CD177/ARG1	2	0.0150376
GO:0007224	GO:0007224	Smoothened signaling pathway	2/168	133/18670	0.336774	0.573599	0.49236	FOXA1/FGF10	2	0.0150376
GO:0032355	GO:0032355	Response to estradiol	2/168	134/18670	0.340053	0.574936	0.493507	FOXA1/FGF10	2	0.0149254
GO:0046425	GO:0046425	Regulation of JAK-STAT cascade	2/168	137/18670	0.34986	0.585181	0.502302	TNFSF18/F2	2	0.0145985
GO:0070665	GO:0070665	Positive regulation of leukocyte proliferation	2/168	139/18670	0.356371	0.590675	0.507017	SPTA1/FGF10	2	0.0143885
GO:0034620	GO:0034620	Cellular response to unfolded protein	2/168	140/18670	0.359618	0.591327	0.507577	IGFBP1/AGR2	2	0.0142857
GO:0035725	GO:0035725	Sodium ion transmembrane transport	2/168	140/18670	0.359618	0.591327	0.507577	SLC28A3/SLC12A1	2	0.0142857
GO:0060078	GO:0060078	Regulation of postsynaptic membrane potential	2/168	140/18670	0.359618	0.591327	0.507577	P2RX5/CHRNA1	2	0.0142857
GO:0097553	GO:0097553	Calcium ion transmembrane import into cytosol	2/168	140/18670	0.359618	0.591327	0.507577	TRPV6/F2	2	0.0142857
GO:0008286	GO:0008286	Insulin receptor signaling pathway	2/168	141/18670	0.362859	0.594334	0.510158	ATP6V0D2/IGFBP1	2	0.0141844
GO:0010675	GO:0010675	Regulation of cellular carbohydrate metabolic process	2/168	142/18670	0.366094	0.597339	0.512737	GCKR/FOXA2	2	0.0140845
GO:0006606	GO:0006606	Protein import into nucleus	2/168	143/18670	0.369323	0.597424	0.51281	MMP12/GCKR	2	0.013986
GO:0044344	GO:0044344	Cellular response to fibroblast growth factor stimulus	2/168	143/18670	0.369323	0.597424	0.51281	TBX1/FGF10	2	0.013986
GO:1904064	GO:1904064	Positive regulation of cation transmembrane transport	2/168	144/18670	0.372545	0.600713	0.515634	GAL/F2	2	0.0138889
GO:0002822	GO:0002822	Regulation of adaptive immune response based on somatic recombination of immune receptors built from immunoglobulin superfamily domains	2/168	145/18670	0.375761	0.603393	0.517934	C4BPA/ARG1	2	0.0137931
GO:0007605	GO:0007605	Sensory perception of sound	2/168	145/18670	0.375761	0.603393	0.517934	TBX1/GJB6	2	0.0137931
GO:0042542	GO:0042542	Response to hydrogen peroxide	2/168	146/18670	0.37897	0.606881	0.520928	HP/ARG1	2	0.0136986
GO:1904892	GO:1904892	Regulation of STAT cascade	2/168	146/18670	0.37897	0.606881	0.520928	TNFSF18/F2	2	0.0136986
GO:0002262	GO:0002262	Myeloid cell homeostasis	2/168	147/18670	0.382172	0.607823	0.521737	HCAR2/AHSP	2	0.0136054
GO:0090263	GO:0090263	Positive regulation of canonical Wnt signaling pathway	2/168	147/18670	0.382172	0.607823	0.521737	DKK2/FGF10	2	0.0136054
GO:0035107	GO:0035107	Appendage morphogenesis	2/168	148/18670	0.385367	0.608292	0.522139	TBX5/FGF10	2	0.0135135
GO:0035108	GO:0035108	Limb morphogenesis	2/168	148/18670	0.385367	0.608292	0.522139	TBX5/FGF10	2	0.0135135
GO:0035148	GO:0035148	Tube formation	2/168	148/18670	0.385367	0.608292	0.522139	BMP5/FGF10	2	0.0135135
GO:0002706	GO:0002706	Regulation of lymphocyte mediated immunity	2/168	149/18670	0.388556	0.610064	0.52366	C4BPA/ARG1	2	0.0134228
GO:0048592	GO:0048592	Eye morphogenesis	2/168	149/18670	0.388556	0.610064	0.52366	FOXF2/WNT2	2	0.0134228
GO:0050773	GO:0050773	Regulation of dendrite development	2/168	149/18670	0.388556	0.610064	0.52366	BMP5/DCC	2	0.0134228
GO:0071774	GO:0071774	Response to fibroblast growth factor	2/168	150/18670	0.391737	0.611632	0.525006	TBX1/FGF10	2	0.0133333
GO:0000187	GO:0000187	Activation of MAPK activity	2/168	152/18670	0.398076	0.614657	0.527603	CXCL17/FGF10	2	0.0131579
GO:0001890	GO:0001890	Placenta development	2/168	152/18670	0.398076	0.614657	0.527603	BMP5/WNT2	2	0.0131579
GO:0045807	GO:0045807	Positive regulation of endocytosis	2/168	153/18670	0.401235	0.617896	0.530383	SFTPA1/SFTPA2	2	0.0130719
GO:0007259	GO:0007259	JAK-STAT cascade	2/168	156/18670	0.410663	0.624981	0.536464	TNFSF18/F2	2	0.0128205
GO:0045216	GO:0045216	Cell-cell junction organization	2/168	156/18670	0.410663	0.624981	0.536464	CD177/POF1B	2	0.0128205
GO:0019827	GO:0019827	Stem cell population maintenance	2/168	157/18670	0.41379	0.62571	0.53709	SOX2/FGF10	2	0.0127389
GO:0030509	GO:0030509	BMP signaling pathway	2/168	157/18670	0.41379	0.62571	0.53709	BMP5/TMPRSS6	2	0.0127389
GO:0006665	GO:0006665	Sphingolipid metabolic process	2/168	159/18670	0.42002	0.630907	0.541551	ST8SIA6/SFTPB	2	0.0125786
GO:0098727	GO:0098727	Maintenance of cell number	2/168	159/18670	0.42002	0.630907	0.541551	SOX2/FGF10	2	0.0125786
GO:0002819	GO:0002819	Regulation of adaptive immune response	2/168	160/18670	0.423122	0.633013	0.543359	C4BPA/ARG1	2	0.0125
GO:0007519	GO:0007519	Skeletal muscle tissue development	2/168	160/18670	0.423122	0.633013	0.543359	TBX1/CHRNA1	2	0.0125
GO:0021915	GO:0021915	Neural tube development	2/168	160/18670	0.423122	0.633013	0.543359	BMP5/FOXA1	2	0.0125
GO:0046661	GO:0046661	Male sex differentiation	2/168	160/18670	0.423122	0.633013	0.543359	BMP5/FGF10	2	0.0125
GO:1903305	GO:1903305	Regulation of regulated secretory pathway	2/168	160/18670	0.423122	0.633013	0.543359	TRPV6/CD177	2	0.0125
GO:0035967	GO:0035967	Cellular response to topologically incorrect protein	2/168	161/18670	0.426215	0.635369	0.545381	IGFBP1/AGR2	2	0.0124224
GO:0030833	GO:0030833	Regulation of actin filament polymerization	2/168	162/18670	0.4293	0.63588	0.54582	SPTA1/CCL24	2	0.0123457
GO:0045931	GO:0045931	Positive regulation of mitotic cell cycle	2/168	163/18670	0.432377	0.639237	0.548701	FOXA1/FGF10	2	0.0122699
GO:0051170	GO:0051170	Import into nucleus	2/168	163/18670	0.432377	0.639237	0.548701	MMP12/GCKR	2	0.0122699
GO:0050954	GO:0050954	Sensory perception of mechanical stimulus	2/168	165/18670	0.438503	0.64289	0.551837	TBX1/GJB6	2	0.0121212
GO:0033209	GO:0033209	Tumor necrosis factor-mediated signaling pathway	2/168	167/18670	0.444593	0.64623	0.554704	TNFSF18/TNFRSF17	2	0.011976
GO:0050806	GO:0050806	Positive regulation of synaptic transmission	2/168	168/18670	0.447625	0.649014	0.557094	TNR/CALB2	2	0.0119048
GO:1990138	GO:1990138	Neuron projection extension	2/168	168/18670	0.447625	0.649014	0.557094	SEMA3E/TNR	2	0.0119048
GO:0015698	GO:0015698	Inorganic anion transport	2/168	169/18670	0.450647	0.65016	0.558077	SLC12A1/ROS1	2	0.0118343
GO:0030307	GO:0030307	Positive regulation of cell growth	2/168	169/18670	0.450647	0.65016	0.558077	F2/IGFBP1	2	0.0118343
GO:0060538	GO:0060538	Skeletal muscle organ development	2/168	169/18670	0.450647	0.65016	0.558077	TBX1/CHRNA1	2	0.0118343
GO:0071772	GO:0071772	Response to BMP	2/168	170/18670	0.45366	0.653293	0.560767	BMP5/TMPRSS6	2	0.0117647
GO:0071773	GO:0071773	Cellular response to BMP stimulus	2/168	170/18670	0.45366	0.653293	0.560767	BMP5/TMPRSS6	2	0.0117647
GO:0006941	GO:0006941	Striated muscle contraction	2/168	174/18670	0.465618	0.665577	0.571311	CHRNA1/SMPX	2	0.0114943
GO:0046488	GO:0046488	Phosphatidylinositol metabolic process	2/168	174/18670	0.465618	0.665577	0.571311	PLA2G4F/PLA2G2D	2	0.0114943
GO:0120032	GO:0120032	Regulation of plasma membrane bounded cell projection assembly	2/168	175/18670	0.468584	0.667426	0.572898	HRG/PLPPR5	2	0.0114286
GO:0006986	GO:0006986	Response to unfolded protein	2/168	176/18670	0.471539	0.669115	0.574348	IGFBP1/AGR2	2	0.0113636
GO:0009408	GO:0009408	Response to heat	2/168	176/18670	0.471539	0.669115	0.574348	CPB2/SST	2	0.0113636
GO:0051897	GO:0051897	Positive regulation of protein kinase B signaling	2/168	176/18670	0.471539	0.669115	0.574348	THPO/FGF10	2	0.0113636
GO:0001959	GO:0001959	Regulation of cytokine-mediated signaling pathway	2/168	177/18670	0.474485	0.671251	0.576181	MMP12/ARG1	2	0.0112994
GO:0060491	GO:0060491	Regulation of cell projection assembly	2/168	177/18670	0.474485	0.671251	0.576181	HRG/PLPPR5	2	0.0112994
GO:0050821	GO:0050821	Protein stabilization	2/168	178/18670	0.477422	0.673591	0.57819	CPN2/AHSP	2	0.011236
GO:0008064	GO:0008064	Regulation of actin polymerization or depolymerization	2/168	179/18670	0.480348	0.673817	0.578384	SPTA1/CCL24	2	0.0111732
GO:0030177	GO:0030177	Positive regulation of Wnt signaling pathway	2/168	179/18670	0.480348	0.673817	0.578384	DKK2/FGF10	2	0.0111732
GO:0048736	GO:0048736	Appendage development	2/168	179/18670	0.480348	0.673817	0.578384	TBX5/FGF10	2	0.0111732
GO:0060173	GO:0060173	Limb development	2/168	179/18670	0.480348	0.673817	0.578384	TBX5/FGF10	2	0.0111732
GO:0030832	GO:0030832	Regulation of actin filament length	2/168	180/18670	0.483264	0.674913	0.579325	SPTA1/CCL24	2	0.0111111
GO:1905330	GO:1905330	Regulation of morphogenesis of an epithelium	2/168	180/18670	0.483264	0.674913	0.579325	WNT2/FGF10	2	0.0111111
GO:0010565	GO:0010565	Regulation of cellular ketone metabolic process	2/168	181/18670	0.48617	0.676559	0.580737	BMP5/UGT1A8	2	0.0110497
GO:0009166	GO:0009166	Nucleotide catabolic process	2/168	182/18670	0.489066	0.676677	0.580839	XDH/GCKR	2	0.010989
GO:0030041	GO:0030041	Actin filament polymerization	2/168	182/18670	0.489066	0.676677	0.580839	SPTA1/CCL24	2	0.010989
GO:0021953	GO:0021953	Central nervous system neuron differentiation	2/168	183/18670	0.491952	0.680266	0.58392	WNT2/DCC	2	0.010929
GO:0007369	GO:0007369	Gastrulation	2/168	185/18670	0.497694	0.685763	0.588638	SOX2/FOXA2	2	0.0108108
GO:1903708	GO:1903708	Positive regulation of hemopoiesis	2/168	185/18670	0.497694	0.685763	0.588638	THPO/DCSTAMP	2	0.0108108
GO:0048167	GO:0048167	Regulation of synaptic plasticity	2/168	187/18670	0.503394	0.691165	0.593275	TNR/CALB2	2	0.0106952
GO:1905475	GO:1905475	Regulation of protein localization to membrane	2/168	187/18670	0.503394	0.691165	0.593275	LRRC15/AGR2	2	0.0106952
GO:1901292	GO:1901292	Nucleoside phosphate catabolic process	2/168	188/18670	0.506228	0.692765	0.594648	XDH/GCKR	2	0.0106383
GO:0060759	GO:0060759	Regulation of response to cytokine stimulus	2/168	190/18670	0.511866	0.69664	0.597974	MMP12/ARG1	2	0.0105263
GO:0050731	GO:0050731	Positive regulation of peptidyl-tyrosine phosphorylation	2/168	192/18670	0.517461	0.702204	0.60275	TNFSF18/FGF10	2	0.0104167
GO:1901136	GO:1901136	Carbohydrate derivative catabolic process	2/168	192/18670	0.517461	0.702204	0.60275	MMP12/STAB2	2	0.0104167
GO:0007626	GO:0007626	Locomotory behavior	2/168	198/18670	0.533992	0.716706	0.615198	TNR/FOXA2	2	0.010101
GO:0007179	GO:0007179	Transforming growth factor beta receptor signaling pathway	2/168	199/18670	0.53671	0.71911	0.617262	ONECUT1/GDF10	2	0.0100503
GO:0017038	GO:0017038	Protein import	2/168	199/18670	0.53671	0.71911	0.617262	MMP12/GCKR	2	0.0100503
GO:0035966	GO:0035966	Response to topologically incorrect protein	2/168	199/18670	0.53671	0.71911	0.617262	IGFBP1/AGR2	2	0.0100503
GO:0002573	GO:0002573	Myeloid leukocyte differentiation	2/168	204/18670	0.550135	0.729118	0.625853	DCSTAMP/APCS	2	0.00980392
GO:0035637	GO:0035637	Multicellular organismal signaling	2/168	204/18670	0.550135	0.729118	0.625853	CHRNA1/TNR	2	0.00980392
GO:0071222	GO:0071222	Cellular response to lipopolysaccharide	2/168	205/18670	0.552787	0.730984	0.627454	ARG1/LBP	2	0.0097561
GO:0097164	GO:0097164	Ammonium ion metabolic process	2/168	205/18670	0.552787	0.730984	0.627454	PLA2G4F/PLA2G2D	2	0.0097561
GO:0006109	GO:0006109	Regulation of carbohydrate metabolic process	2/168	206/18670	0.555428	0.731314	0.627738	GCKR/FOXA2	2	0.00970874
GO:0006643	GO:0006643	Membrane lipid metabolic process	2/168	207/18670	0.558059	0.731314	0.627738	ST8SIA6/SFTPB	2	0.00966184
GO:0030073	GO:0030073	Insulin secretion	2/168	207/18670	0.558059	0.731314	0.627738	GAL/FOXA2	2	0.00966184
GO:0008154	GO:0008154	Actin polymerization or depolymerization	2/168	209/18670	0.563286	0.73527	0.631133	SPTA1/CCL24	2	0.00956938
GO:0006888	GO:0006888	ER to Golgi vesicle-mediated transport	2/168	212/18670	0.571045	0.740833	0.635908	SPTA1/F2	2	0.00943396
GO:0071219	GO:0071219	Cellular response to molecule of bacterial origin	2/168	212/18670	0.571045	0.740833	0.635908	ARG1/LBP	2	0.00943396
GO:0043281	GO:0043281	Regulation of cysteine-type endopeptidase activity involved in apoptotic process	2/168	215/18670	0.578704	0.744962	0.639452	XDH/SOX2	2	0.00930233
GO:0032869	GO:0032869	Cellular response to insulin stimulus	2/168	216/18670	0.581235	0.745338	0.639775	ATP6V0D2/IGFBP1	2	0.00925926
GO:0043393	GO:0043393	Regulation of protein binding	2/168	217/18670	0.583755	0.747479	0.641613	SPTA1/CCL23	2	0.00921659
GO:0006814	GO:0006814	Sodium ion transport	2/168	218/18670	0.586264	0.74849	0.642481	SLC28A3/SLC12A1	2	0.00917431
GO:0032271	GO:0032271	Regulation of protein polymerization	2/168	218/18670	0.586264	0.74849	0.642481	SPTA1/CCL24	2	0.00917431
GO:0043903	GO:0043903	Regulation of symbiosis, encompassing mutualism through parasitism	2/168	222/18670	0.596187	0.754955	0.64803	APCS/ARG1	2	0.00900901
GO:1901605	GO:1901605	Alpha-amino acid metabolic process	2/168	222/18670	0.596187	0.754955	0.64803	CKMT2/ARG1	2	0.00900901
GO:0031424	GO:0031424	Keratinization	2/168	224/18670	0.601082	0.759091	0.65158	SPINK5/KRT4	2	0.00892857
GO:0001649	GO:0001649	Osteoblast differentiation	2/168	225/18670	0.603513	0.759566	0.651988	GDF10/SOX2	2	0.00888889
GO:0034404	GO:0034404	Nucleobase-containing small molecule biosynthetic process	2/168	226/18670	0.605933	0.760209	0.652539	XDH/GCKR	2	0.00884956
GO:0006457	GO:0006457	Protein folding	2/168	227/18670	0.608342	0.761653	0.653779	APCS/AHSP	2	0.00881057
GO:0000302	GO:0000302	Response to reactive oxygen species	2/168	232/18670	0.620218	0.769089	0.660162	HP/ARG1	2	0.00862069
GO:0016358	GO:0016358	Dendrite development	2/168	233/18670	0.62256	0.769939	0.660892	BMP5/DCC	2	0.00858369
GO:0097305	GO:0097305	Response to alcohol	2/168	233/18670	0.62256	0.769939	0.660892	CCL7/HTR3A	2	0.00858369
GO:0009755	GO:0009755	Hormone-mediated signaling pathway	2/168	235/18670	0.627211	0.772643	0.663213	FOXA1/SST	2	0.00851064
GO:0071216	GO:0071216	Cellular response to biotic stimulus	2/168	236/18670	0.629519	0.774435	0.664751	ARG1/LBP	2	0.00847458
GO:0007050	GO:0007050	Cell cycle arrest	2/168	237/18670	0.631817	0.775303	0.665496	SOX2/FGF10	2	0.00843882
GO:0030258	GO:0030258	Lipid modification	2/168	238/18670	0.634104	0.776389	0.666428	ACOXL/PLPPR5	2	0.00840336
GO:0033002	GO:0033002	Muscle cell proliferation	2/168	239/18670	0.636379	0.776767	0.666752	WNT2/TBX5	2	0.0083682
GO:2000116	GO:2000116	Regulation of cysteine-type endopeptidase activity	2/168	239/18670	0.636379	0.776767	0.666752	XDH/SOX2	2	0.0083682
GO:0030217	GO:0030217	T cell differentiation	2/168	240/18670	0.638644	0.777045	0.666991	SPINK5/PLA2G2D	2	0.00833333
GO:0015931	GO:0015931	Nucleobase-containing compound transport	2/168	241/18670	0.640898	0.777914	0.667738	SLC28A3/NXF3	2	0.00829876
GO:0034329	GO:0034329	Cell junction assembly	2/168	241/18670	0.640898	0.777914	0.667738	HRG/POF1B	2	0.00829876
GO:0009266	GO:0009266	Response to temperature stimulus	2/168	243/18670	0.645372	0.780341	0.66982	CPB2/SST	2	0.00823045
GO:0051321	GO:0051321	Meiotic cell cycle	2/168	249/18670	0.658532	0.790917	0.678899	SYCE3/STRA8	2	0.00803213
GO:0071383	GO:0071383	Cellular response to steroid hormone stimulus	2/168	250/18670	0.660687	0.791873	0.679719	FOXA1/ARG1	2	0.008
GO:0033673	GO:0033673	Negative regulation of kinase activity	2/168	257/18670	0.675471	0.800453	0.687084	GCKR/FOXA2	2	0.0077821
GO:0043406	GO:0043406	Positive regulation of MAP kinase activity	2/168	258/18670	0.67754	0.800453	0.687084	CXCL17/FGF10	2	0.00775194
GO:0032412	GO:0032412	Regulation of ion transmembrane transporter activity	2/168	260/18670	0.681646	0.802139	0.688531	GAL/HTR3A	2	0.00769231
GO:0110053	GO:0110053	Regulation of actin filament organization	2/168	261/18670	0.683683	0.803641	0.689821	SPTA1/CCL24	2	0.00766284
GO:0007281	GO:0007281	Germ cell development	2/168	262/18670	0.685709	0.805294	0.691239	STRA8/PAEP	2	0.00763359
GO:0022898	GO:0022898	Regulation of transmembrane transporter activity	2/168	268/18670	0.697647	0.814681	0.699297	GAL/HTR3A	2	0.00746269
GO:0006836	GO:0006836	Neurotransmitter transport	2/168	269/18670	0.6996	0.81585	0.7003	SLC6A14/SLC36A2	2	0.00743494
GO:1901617	GO:1901617	Organic hydroxy compound biosynthetic process	2/168	271/18670	0.703475	0.816283	0.700672	BMP5/TYRP1	2	0.00738007
GO:0043542	GO:0043542	Endothelial cell migration	2/168	273/18670	0.707308	0.817069	0.701346	HRG/S100P	2	0.00732601
GO:0061448	GO:0061448	Connective tissue development	2/168	273/18670	0.707308	0.817069	0.701346	BMP5/FOXA1	2	0.00732601
GO:0098742	GO:0098742	Cell-cell adhesion via plasma-membrane adhesion molecules	2/168	273/18670	0.707308	0.817069	0.701346	CEACAM6/CD177	2	0.00732601
GO:0006260	GO:0006260	DNA replication	2/168	274/18670	0.709209	0.818048	0.702187	STRA8/FGF10	2	0.00729927
GO:0001822	GO:0001822	Kidney development	2/168	278/18670	0.716712	0.823035	0.706468	CYP26A1/FGF10	2	0.00719424
GO:0010976	GO:0010976	Positive regulation of neuron projection development	2/168	281/18670	0.722232	0.827672	0.710448	BMP5/PLPPR5	2	0.00711744
GO:0032409	GO:0032409	Regulation of transporter activity	2/168	283/18670	0.725862	0.829049	0.71163	GAL/HTR3A	2	0.00706714
GO:0031647	GO:0031647	Regulation of protein stability	2/168	284/18670	0.727662	0.830291	0.712696	CPN2/AHSP	2	0.00704225
GO:0034976	GO:0034976	Response to endoplasmic reticulum stress	2/168	285/18670	0.729452	0.830706	0.713052	IGFBP1/AGR2	2	0.00701754
GO:0051348	GO:0051348	Negative regulation of transferase activity	2/168	285/18670	0.729452	0.830706	0.713052	GCKR/FOXA2	2	0.00701754
GO:0044262	GO:0044262	Cellular carbohydrate metabolic process	2/168	286/18670	0.731233	0.832326	0.714443	GCKR/FOXA2	2	0.00699301
GO:0010632	GO:0010632	Regulation of epithelial cell migration	2/168	291/18670	0.739986	0.83647	0.718	HRG/FGF10	2	0.00687285
GO:0051146	GO:0051146	Striated muscle cell differentiation	2/168	293/18670	0.743419	0.83709	0.718532	TBX1/TBX5	2	0.00682594
GO:0072001	GO:0072001	Renal system development	2/168	293/18670	0.743419	0.83709	0.718532	CYP26A1/FGF10	2	0.00682594
GO:0030216	GO:0030216	Keratinocyte differentiation	2/168	305/18670	0.763216	0.850451	0.730001	SPINK5/KRT4	2	0.00655738
GO:0009895	GO:0009895	Negative regulation of catabolic process	2/168	308/18670	0.767955	0.854706	0.733653	HCAR2/HP	2	0.00649351
GO:1901214	GO:1901214	Regulation of neuron death	2/168	313/18670	0.775671	0.861446	0.739439	KIR3DL2/DCC	2	0.00638978
GO:0006650	GO:0006650	Glycerophospholipid metabolic process	2/168	319/18670	0.784636	0.867268	0.744436	PLA2G4F/PLA2G2D	2	0.00626959
GO:1903829	GO:1903829	Positive regulation of cellular protein localization	2/168	324/18670	0.791866	0.870643	0.747333	F2/AGR2	2	0.00617284
GO:0016050	GO:0016050	Vesicle organization	2/168	325/18670	0.793287	0.871045	0.747678	TYRP1/ANXA8L1	2	0.00615385
GO:0051188	GO:0051188	Cofactor biosynthetic process	2/168	326/18670	0.794698	0.871735	0.748271	SPTA1/GCKR	2	0.00613497
GO:0019058	GO:0019058	Viral life cycle	2/168	328/18670	0.797496	0.873104	0.749446	LRRC15/APCS	2	0.00609756
GO:0032147	GO:0032147	Activation of protein kinase activity	2/168	333/18670	0.804345	0.877731	0.753417	CXCL17/FGF10	2	0.00600601
GO:0051251	GO:0051251	Positive regulation of lymphocyte activation	2/168	334/18670	0.80569	0.877731	0.753417	SPTA1/FGF10	2	0.00598802
GO:0071902	GO:0071902	Positive regulation of protein serine/threonine kinase activity	2/168	334/18670	0.80569	0.877731	0.753417	CXCL17/FGF10	2	0.00598802
GO:0043405	GO:0043405	Regulation of MAP kinase activity	2/168	337/18670	0.809677	0.877731	0.753417	CXCL17/FGF10	2	0.00593472
GO:1904062	GO:1904062	Regulation of cation transmembrane transport	2/168	342/18670	0.81616	0.88121	0.756404	GAL/F2	2	0.00584795
GO:0072330	GO:0072330	Monocarboxylic acid biosynthetic process	2/168	343/18670	0.817432	0.881573	0.756715	PLA2G4F/GCKR	2	0.0058309
GO:0009101	GO:0009101	Glycoprotein biosynthetic process	2/168	348/18670	0.823679	0.884412	0.759152	ST8SIA6/HS3ST2	2	0.00574713
GO:0070997	GO:0070997	Neuron death	2/168	348/18670	0.823679	0.884412	0.759152	KIR3DL2/DCC	2	0.00574713
GO:0051260	GO:0051260	Protein homooligomerization	2/168	351/18670	0.827336	0.885888	0.760419	OLFM4/ARG1	2	0.00569801
GO:1902903	GO:1902903	Regulation of supramolecular fiber organization	2/168	352/18670	0.828539	0.886362	0.760826	SPTA1/CCL24	2	0.00568182
GO:0022412	GO:0022412	Cellular process involved in reproduction in multicellular organism	2/168	357/18670	0.834445	0.88997	0.763922	STRA8/PAEP	2	0.00560224
GO:0009913	GO:0009913	Epidermal cell differentiation	2/168	358/18670	0.835604	0.890648	0.764505	SPINK5/KRT4	2	0.00558659
GO:0045862	GO:0045862	Positive regulation of proteolysis	2/168	363/18670	0.841291	0.894468	0.767784	XDH/ANGPTL8	2	0.00550964
GO:0060271	GO:0060271	Cilium assembly	2/168	366/18670	0.844617	0.89534	0.768532	CCDC39/ONECUT1	2	0.00546448
GO:0048193	GO:0048193	Golgi vesicle transport	2/168	368/18670	0.8468	0.897163	0.770097	SPTA1/F2	2	0.00543478
GO:0035690	GO:0035690	Cellular response to drug	2/168	369/18670	0.84788	0.897163	0.770097	CCL7/ARG1	2	0.00542005
GO:0051098	GO:0051098	Regulation of binding	2/168	373/18670	0.852135	0.898812	0.771512	SPTA1/CCL23	2	0.00536193
GO:0042176	GO:0042176	Regulation of protein catabolic process	2/168	381/18670	0.860323	0.903404	0.775454	C4BPA/FOXF2	2	0.00524934
GO:0031346	GO:0031346	Positive regulation of cell projection organization	2/168	383/18670	0.862305	0.903404	0.775454	BMP5/PLPPR5	2	0.00522193
GO:0044782	GO:0044782	Cilium organization	2/168	384/18670	0.863286	0.904025	0.775987	CCDC39/ONECUT1	2	0.00520833
GO:0045787	GO:0045787	Positive regulation of cell cycle	2/168	389/18670	0.868097	0.907839	0.779261	FOXA1/FGF10	2	0.00514139
GO:0010639	GO:0010639	Negative regulation of organelle organization	2/168	395/18670	0.873666	0.912026	0.782855	SPTA1/SDR16C5	2	0.00506329
GO:0046486	GO:0046486	Glycerolipid metabolic process	2/168	414/18670	0.88991	0.922782	0.792087	PLA2G4F/PLA2G2D	2	0.00483092
GO:0001933	GO:0001933	Negative regulation of protein phosphorylation	2/168	429/18670	0.90135	0.932155	0.800133	XDH/C1QL4	2	0.004662
GO:0010256	GO:0010256	Endomembrane system organization	2/168	438/18670	0.907674	0.935208	0.802754	SPTA1/ANXA8L1	2	0.00456621
GO:0019932	GO:0019932	Second-messenger-mediated signaling	2/168	439/18670	0.908353	0.935247	0.802787	P2RX5/GAL	2	0.00455581
GO:0007265	GO:0007265	Ras protein signal transduction	2/168	448/18670	0.914259	0.938838	0.805869	PDPN/FGF10	2	0.00446429
GO:0006979	GO:0006979	Response to oxidative stress	2/168	451/18670	0.916147	0.940362	0.807178	HP/ARG1	2	0.00443459
GO:0002429	GO:0002429	Immune response-activating cell surface receptor signaling pathway	2/168	473/18670	0.928851	0.950889	0.816214	FFAR2/CLEC6A	2	0.00422833
GO:0016311	GO:0016311	Dephosphorylation	2/168	478/18670	0.931475	0.951994	0.817162	CILP2/PLPPR5	2	0.0041841
GO:0002713	GO:0002713	Negative regulation of B cell mediated immunity	1/168	10/18670	0.0864463	0.351518	0.301732	C4BPA	1	0.1
GO:0002890	GO:0002890	Negative regulation of immunoglobulin mediated immune response	1/168	10/18670	0.0864463	0.351518	0.301732	C4BPA	1	0.1
GO:0003211	GO:0003211	Cardiac ventricle formation	1/168	10/18670	0.0864463	0.351518	0.301732	TBX5	1	0.1
GO:0006751	GO:0006751	Glutathione catabolic process	1/168	10/18670	0.0864463	0.351518	0.301732	GGTLC1	1	0.1
GO:0015809	GO:0015809	Arginine transport	1/168	10/18670	0.0864463	0.351518	0.301732	ARG1	1	0.1
GO:0019062	GO:0019062	Virion attachment to host cell	1/168	10/18670	0.0864463	0.351518	0.301732	LRRC15	1	0.1
GO:0032328	GO:0032328	Alanine transport	1/168	10/18670	0.0864463	0.351518	0.301732	SLC36A2	1	0.1
GO:0032341	GO:0032341	Aldosterone metabolic process	1/168	10/18670	0.0864463	0.351518	0.301732	BMP5	1	0.1
GO:0032342	GO:0032342	Aldosterone biosynthetic process	1/168	10/18670	0.0864463	0.351518	0.301732	BMP5	1	0.1
GO:0032353	GO:0032353	Negative regulation of hormone biosynthetic process	1/168	10/18670	0.0864463	0.351518	0.301732	BMP5	1	0.1
GO:0034650	GO:0034650	Cortisol metabolic process	1/168	10/18670	0.0864463	0.351518	0.301732	BMP5	1	0.1
GO:0042758	GO:0042758	Long-chain fatty acid catabolic process	1/168	10/18670	0.0864463	0.351518	0.301732	CYP4F2	1	0.1
GO:0044359	GO:0044359	Modulation of molecular function in other organism	1/168	10/18670	0.0864463	0.351518	0.301732	APCS	1	0.1
GO:0045657	GO:0045657	Positive regulation of monocyte differentiation	1/168	10/18670	0.0864463	0.351518	0.301732	DCSTAMP	1	0.1
GO:0048021	GO:0048021	Regulation of melanin biosynthetic process	1/168	10/18670	0.0864463	0.351518	0.301732	TYRP1	1	0.1
GO:0048703	GO:0048703	Embryonic viscerocranium morphogenesis	1/168	10/18670	0.0864463	0.351518	0.301732	TBX1	1	0.1
GO:0052205	GO:0052205	Modulation of molecular function in other organism involved in symbiotic interaction	1/168	10/18670	0.0864463	0.351518	0.301732	APCS	1	0.1
GO:0060287	GO:0060287	Epithelial cilium movement involved in determination of left/right asymmetry	1/168	10/18670	0.0864463	0.351518	0.301732	CCDC39	1	0.1
GO:0060513	GO:0060513	Prostatic bud formation	1/168	10/18670	0.0864463	0.351518	0.301732	FGF10	1	0.1
GO:0070341	GO:0070341	Fat cell proliferation	1/168	10/18670	0.0864463	0.351518	0.301732	FGF10	1	0.1
GO:0070344	GO:0070344	Regulation of fat cell proliferation	1/168	10/18670	0.0864463	0.351518	0.301732	FGF10	1	0.1
GO:0070391	GO:0070391	Response to lipoteichoic acid	1/168	10/18670	0.0864463	0.351518	0.301732	LBP	1	0.1
GO:0071223	GO:0071223	Cellular response to lipoteichoic acid	1/168	10/18670	0.0864463	0.351518	0.301732	LBP	1	0.1
GO:0071600	GO:0071600	Otic vesicle morphogenesis	1/168	10/18670	0.0864463	0.351518	0.301732	FGF10	1	0.1
GO:0072531	GO:0072531	Pyrimidine-containing compound transmembrane transport	1/168	10/18670	0.0864463	0.351518	0.301732	SLC28A3	1	0.1
GO:0072641	GO:0072641	Type I interferon secretion	1/168	10/18670	0.0864463	0.351518	0.301732	MMP12	1	0.1
GO:0090009	GO:0090009	Primitive streak formation	1/168	10/18670	0.0864463	0.351518	0.301732	FOXA2	1	0.1
GO:0090030	GO:0090030	Regulation of steroid hormone biosynthetic process	1/168	10/18670	0.0864463	0.351518	0.301732	BMP5	1	0.1
GO:0097278	GO:0097278	Complement-dependent cytotoxicity	1/168	10/18670	0.0864463	0.351518	0.301732	CD5L	1	0.1
GO:0098722	GO:0098722	Asymmetric stem cell division	1/168	10/18670	0.0864463	0.351518	0.301732	STRA8	1	0.1
GO:1901748	GO:1901748	Leukotriene D4 metabolic process	1/168	10/18670	0.0864463	0.351518	0.301732	GGTLC1	1	0.1
GO:1901750	GO:1901750	Leukotriene D4 biosynthetic process	1/168	10/18670	0.0864463	0.351518	0.301732	GGTLC1	1	0.1
GO:1902033	GO:1902033	Regulation of hematopoietic stem cell proliferation	1/168	10/18670	0.0864463	0.351518	0.301732	THPO	1	0.1
GO:1903897	GO:1903897	Regulation of PERK-mediated unfolded protein response	1/168	10/18670	0.0864463	0.351518	0.301732	AGR2	1	0.1
GO:2000665	GO:2000665	Regulation of interleukin-13 secretion	1/168	10/18670	0.0864463	0.351518	0.301732	PAEP	1	0.1
GO:2000833	GO:2000833	Positive regulation of steroid hormone secretion	1/168	10/18670	0.0864463	0.351518	0.301732	GAL	1	0.1
GO:2000849	GO:2000849	Regulation of glucocorticoid secretion	1/168	10/18670	0.0864463	0.351518	0.301732	GAL	1	0.1
GO:2001054	GO:2001054	Negative regulation of mesenchymal cell apoptotic process	1/168	10/18670	0.0864463	0.351518	0.301732	TBX1	1	0.1
GO:0000050	GO:0000050	Urea cycle	1/168	11/18670	0.0946712	0.358091	0.307374	ARG1	1	0.0909091
GO:0001574	GO:0001574	Ganglioside biosynthetic process	1/168	11/18670	0.0946712	0.358091	0.307374	ST8SIA6	1	0.0909091
GO:0002836	GO:0002836	Positive regulation of response to tumor cell	1/168	11/18670	0.0946712	0.358091	0.307374	HRG	1	0.0909091
GO:0002839	GO:0002839	Positive regulation of immune response to tumor cell	1/168	11/18670	0.0946712	0.358091	0.307374	HRG	1	0.0909091
GO:0002923	GO:0002923	Regulation of humoral immune response mediated by circulating immunoglobulin	1/168	11/18670	0.0946712	0.358091	0.307374	C4BPA	1	0.0909091
GO:0003264	GO:0003264	Regulation of cardioblast proliferation	1/168	11/18670	0.0946712	0.358091	0.307374	TBX5	1	0.0909091
GO:0003356	GO:0003356	Regulation of cilium beat frequency	1/168	11/18670	0.0946712	0.358091	0.307374	CCDC39	1	0.0909091
GO:0010269	GO:0010269	Response to selenium ion	1/168	11/18670	0.0946712	0.358091	0.307374	ARG1	1	0.0909091
GO:0032351	GO:0032351	Negative regulation of hormone metabolic process	1/168	11/18670	0.0946712	0.358091	0.307374	BMP5	1	0.0909091
GO:0032490	GO:0032490	Detection of molecule of bacterial origin	1/168	11/18670	0.0946712	0.358091	0.307374	LBP	1	0.0909091
GO:0033148	GO:0033148	Positive regulation of intracellular estrogen receptor signaling pathway	1/168	11/18670	0.0946712	0.358091	0.307374	FOXA1	1	0.0909091
GO:0033629	GO:0033629	Negative regulation of cell adhesion mediated by integrin	1/168	11/18670	0.0946712	0.358091	0.307374	HRG	1	0.0909091
GO:0035747	GO:0035747	Natural killer cell chemotaxis	1/168	11/18670	0.0946712	0.358091	0.307374	CCL7	1	0.0909091
GO:0035933	GO:0035933	Glucocorticoid secretion	1/168	11/18670	0.0946712	0.358091	0.307374	GAL	1	0.0909091
GO:0044793	GO:0044793	Negative regulation by host of viral process	1/168	11/18670	0.0946712	0.358091	0.307374	APCS	1	0.0909091
GO:0045217	GO:0045217	Cell-cell junction maintenance	1/168	11/18670	0.0946712	0.358091	0.307374	CD177	1	0.0909091
GO:0045919	GO:0045919	Positive regulation of cytolysis	1/168	11/18670	0.0946712	0.358091	0.307374	LBP	1	0.0909091
GO:0046007	GO:0046007	Negative regulation of activated T cell proliferation	1/168	11/18670	0.0946712	0.358091	0.307374	ARG1	1	0.0909091
GO:0060174	GO:0060174	Limb bud formation	1/168	11/18670	0.0946712	0.358091	0.307374	FGF10	1	0.0909091
GO:0060433	GO:0060433	Bronchus development	1/168	11/18670	0.0946712	0.358091	0.307374	AGR2	1	0.0909091
GO:0060525	GO:0060525	Prostate glandular acinus development	1/168	11/18670	0.0946712	0.358091	0.307374	FOXA1	1	0.0909091
GO:0070254	GO:0070254	Mucus secretion	1/168	11/18670	0.0946712	0.358091	0.307374	AGR2	1	0.0909091
GO:0070269	GO:0070269	Pyroptosis	1/168	11/18670	0.0946712	0.358091	0.307374	GSDMA	1	0.0909091
GO:0070278	GO:0070278	Extracellular matrix constituent secretion	1/168	11/18670	0.0946712	0.358091	0.307374	CPB2	1	0.0909091
GO:0072611	GO:0072611	Interleukin-13 secretion	1/168	11/18670	0.0946712	0.358091	0.307374	PAEP	1	0.0909091
GO:0072683	GO:0072683	T cell extravasation	1/168	11/18670	0.0946712	0.358091	0.307374	XG	1	0.0909091
GO:1901569	GO:1901569	Fatty acid derivative catabolic process	1/168	11/18670	0.0946712	0.358091	0.307374	CYP4F2	1	0.0909091
GO:1901678	GO:1901678	Iron coordination entity transport	1/168	11/18670	0.0946712	0.358091	0.307374	HRG	1	0.0909091
GO:1902563	GO:1902563	Regulation of neutrophil activation	1/168	11/18670	0.0946712	0.358091	0.307374	CD177	1	0.0909091
GO:2000392	GO:2000392	Regulation of lamellipodium morphogenesis	1/168	11/18670	0.0946712	0.358091	0.307374	PDPN	1	0.0909091
GO:2000551	GO:2000551	Regulation of T-helper 2 cell cytokine production	1/168	11/18670	0.0946712	0.358091	0.307374	ARG1	1	0.0909091
GO:0002674	GO:0002674	Negative regulation of acute inflammatory response	1/168	12/18670	0.102823	0.367666	0.315593	APCS	1	0.0833333
GO:0003161	GO:0003161	Cardiac conduction system development	1/168	12/18670	0.102823	0.367666	0.315593	TBX5	1	0.0833333
GO:0003207	GO:0003207	Cardiac chamber formation	1/168	12/18670	0.102823	0.367666	0.315593	TBX5	1	0.0833333
GO:0006527	GO:0006527	Arginine catabolic process	1/168	12/18670	0.102823	0.367666	0.315593	ARG1	1	0.0833333
GO:0006828	GO:0006828	Manganese ion transport	1/168	12/18670	0.102823	0.367666	0.315593	ATP2C2	1	0.0833333
GO:0015816	GO:0015816	Glycine transport	1/168	12/18670	0.102823	0.367666	0.315593	SLC36A2	1	0.0833333
GO:0032429	GO:0032429	Regulation of phospholipase A2 activity	1/168	12/18670	0.102823	0.367666	0.315593	ANXA8L1	1	0.0833333
GO:0033197	GO:0033197	Response to vitamin E	1/168	12/18670	0.102823	0.367666	0.315593	ARG1	1	0.0833333
GO:0034309	GO:0034309	Primary alcohol biosynthetic process	1/168	12/18670	0.102823	0.367666	0.315593	BMP5	1	0.0833333
GO:0036005	GO:0036005	Response to macrophage colony-stimulating factor	1/168	12/18670	0.102823	0.367666	0.315593	DCSTAMP	1	0.0833333
GO:0036006	GO:0036006	Cellular response to macrophage colony-stimulating factor stimulus	1/168	12/18670	0.102823	0.367666	0.315593	DCSTAMP	1	0.0833333
GO:0044650	GO:0044650	Adhesion of symbiont to host cell	1/168	12/18670	0.102823	0.367666	0.315593	LRRC15	1	0.0833333
GO:0046541	GO:0046541	Saliva secretion	1/168	12/18670	0.102823	0.367666	0.315593	FGF10	1	0.0833333
GO:0051549	GO:0051549	Positive regulation of keratinocyte migration	1/168	12/18670	0.102823	0.367666	0.315593	FGF10	1	0.0833333
GO:0051798	GO:0051798	Positive regulation of hair follicle development	1/168	12/18670	0.102823	0.367666	0.315593	GAL	1	0.0833333
GO:0060019	GO:0060019	Radial glial cell differentiation	1/168	12/18670	0.102823	0.367666	0.315593	FGF10	1	0.0833333
GO:0060742	GO:0060742	Epithelial cell differentiation involved in prostate gland development	1/168	12/18670	0.102823	0.367666	0.315593	FOXA1	1	0.0833333
GO:0090331	GO:0090331	Negative regulation of platelet aggregation	1/168	12/18670	0.102823	0.367666	0.315593	FGG	1	0.0833333
GO:1900376	GO:1900376	Regulation of secondary metabolite biosynthetic process	1/168	12/18670	0.102823	0.367666	0.315593	TYRP1	1	0.0833333
GO:1902224	GO:1902224	Ketone body metabolic process	1/168	12/18670	0.102823	0.367666	0.315593	TYRP1	1	0.0833333
GO:1903894	GO:1903894	Regulation of IRE1-mediated unfolded protein response	1/168	12/18670	0.102823	0.367666	0.315593	AGR2	1	0.0833333
GO:1904953	GO:1904953	Wnt signaling pathway involved in midbrain dopaminergic neuron differentiation	1/168	12/18670	0.102823	0.367666	0.315593	WNT2	1	0.0833333
GO:2000543	GO:2000543	Positive regulation of gastrulation	1/168	12/18670	0.102823	0.367666	0.315593	FOXA2	1	0.0833333
GO:2001053	GO:2001053	Regulation of mesenchymal cell apoptotic process	1/168	12/18670	0.102823	0.367666	0.315593	TBX1	1	0.0833333
GO:0002281	GO:0002281	Macrophage activation involved in immune response	1/168	13/18670	0.110901	0.371263	0.318681	LBP	1	0.0769231
GO:0002679	GO:0002679	Respiratory burst involved in defense response	1/168	13/18670	0.110901	0.371263	0.318681	LBP	1	0.0769231
GO:0002829	GO:0002829	Negative regulation of type 2 immune response	1/168	13/18670	0.110901	0.371263	0.318681	ARG1	1	0.0769231
GO:0006705	GO:0006705	Mineralocorticoid biosynthetic process	1/168	13/18670	0.110901	0.371263	0.318681	BMP5	1	0.0769231
GO:0008212	GO:0008212	Mineralocorticoid metabolic process	1/168	13/18670	0.110901	0.371263	0.318681	BMP5	1	0.0769231
GO:0009635	GO:0009635	Response to herbicide	1/168	13/18670	0.110901	0.371263	0.318681	ARG1	1	0.0769231
GO:0010745	GO:0010745	Negative regulation of macrophage derived foam cell differentiation	1/168	13/18670	0.110901	0.371263	0.318681	CRP	1	0.0769231
GO:0010838	GO:0010838	Positive regulation of keratinocyte proliferation	1/168	13/18670	0.110901	0.371263	0.318681	FGF10	1	0.0769231
GO:0019627	GO:0019627	Urea metabolic process	1/168	13/18670	0.110901	0.371263	0.318681	ARG1	1	0.0769231
GO:0021984	GO:0021984	Adenohypophysis development	1/168	13/18670	0.110901	0.371263	0.318681	SOX2	1	0.0769231
GO:0032725	GO:0032725	Positive regulation of granulocyte macrophage colony-stimulating factor production	1/168	13/18670	0.110901	0.371263	0.318681	PAEP	1	0.0769231
GO:0035641	GO:0035641	Locomotory exploration behavior	1/168	13/18670	0.110901	0.371263	0.318681	TNR	1	0.0769231
GO:0035745	GO:0035745	T-helper 2 cell cytokine production	1/168	13/18670	0.110901	0.371263	0.318681	ARG1	1	0.0769231
GO:0038007	GO:0038007	Netrin-activated signaling pathway	1/168	13/18670	0.110901	0.371263	0.318681	DCC	1	0.0769231
GO:0042635	GO:0042635	Positive regulation of hair cycle	1/168	13/18670	0.110901	0.371263	0.318681	GAL	1	0.0769231
GO:0045602	GO:0045602	Negative regulation of endothelial cell differentiation	1/168	13/18670	0.110901	0.371263	0.318681	XDH	1	0.0769231
GO:0046415	GO:0046415	Urate metabolic process	1/168	13/18670	0.110901	0.371263	0.318681	GCKR	1	0.0769231
GO:0048681	GO:0048681	Negative regulation of axon regeneration	1/168	13/18670	0.110901	0.371263	0.318681	TNR	1	0.0769231
GO:0050746	GO:0050746	Regulation of lipoprotein metabolic process	1/168	13/18670	0.110901	0.371263	0.318681	ANGPTL8	1	0.0769231
GO:0050872	GO:0050872	White fat cell differentiation	1/168	13/18670	0.110901	0.371263	0.318681	FGF10	1	0.0769231
GO:0060312	GO:0060312	Regulation of blood vessel remodeling	1/168	13/18670	0.110901	0.371263	0.318681	HRG	1	0.0769231
GO:0060340	GO:0060340	Positive regulation of type I interferon-mediated signaling pathway	1/168	13/18670	0.110901	0.371263	0.318681	MMP12	1	0.0769231
GO:0060601	GO:0060601	Lateral sprouting from an epithelium	1/168	13/18670	0.110901	0.371263	0.318681	FGF10	1	0.0769231
GO:0097152	GO:0097152	Mesenchymal cell apoptotic process	1/168	13/18670	0.110901	0.371263	0.318681	TBX1	1	0.0769231
GO:0098703	GO:0098703	Calcium ion import across plasma membrane	1/168	13/18670	0.110901	0.371263	0.318681	TRPV6	1	0.0769231
GO:1900103	GO:1900103	Positive regulation of endoplasmic reticulum unfolded protein response	1/168	13/18670	0.110901	0.371263	0.318681	AGR2	1	0.0769231
GO:0002834	GO:0002834	Regulation of response to tumor cell	1/168	14/18670	0.118907	0.380114	0.326279	HRG	1	0.0714286
GO:0002837	GO:0002837	Regulation of immune response to tumor cell	1/168	14/18670	0.118907	0.380114	0.326279	HRG	1	0.0714286
GO:0003214	GO:0003214	Cardiac left ventricle morphogenesis	1/168	14/18670	0.118907	0.380114	0.326279	TBX5	1	0.0714286
GO:0010755	GO:0010755	Regulation of plasminogen activation	1/168	14/18670	0.118907	0.380114	0.326279	CPB2	1	0.0714286
GO:0018410	GO:0018410	C-terminal protein amino acid modification	1/168	14/18670	0.118907	0.380114	0.326279	AGBL1	1	0.0714286
GO:0020027	GO:0020027	Hemoglobin metabolic process	1/168	14/18670	0.118907	0.380114	0.326279	AHSP	1	0.0714286
GO:0021781	GO:0021781	Glial cell fate commitment	1/168	14/18670	0.118907	0.380114	0.326279	SOX2	1	0.0714286
GO:0034331	GO:0034331	Cell junction maintenance	1/168	14/18670	0.118907	0.380114	0.326279	CD177	1	0.0714286
GO:0035112	GO:0035112	Genitalia morphogenesis	1/168	14/18670	0.118907	0.380114	0.326279	FGF10	1	0.0714286
GO:0042574	GO:0042574	Retinal metabolic process	1/168	14/18670	0.118907	0.380114	0.326279	SDR16C5	1	0.0714286
GO:0043455	GO:0043455	Regulation of secondary metabolic process	1/168	14/18670	0.118907	0.380114	0.326279	TYRP1	1	0.0714286
GO:0050930	GO:0050930	Induction of positive chemotaxis	1/168	14/18670	0.118907	0.380114	0.326279	FGF10	1	0.0714286
GO:0051547	GO:0051547	Regulation of keratinocyte migration	1/168	14/18670	0.118907	0.380114	0.326279	FGF10	1	0.0714286
GO:0051712	GO:0051712	Positive regulation of killing of cells of other organism	1/168	14/18670	0.118907	0.380114	0.326279	ARG1	1	0.0714286
GO:0055064	GO:0055064	Chloride ion homeostasis	1/168	14/18670	0.118907	0.380114	0.326279	SLC12A1	1	0.0714286
GO:0071361	GO:0071361	Cellular response to ethanol	1/168	14/18670	0.118907	0.380114	0.326279	CCL7	1	0.0714286
GO:0071941	GO:0071941	Nitrogen cycle metabolic process	1/168	14/18670	0.118907	0.380114	0.326279	ARG1	1	0.0714286
GO:1902656	GO:1902656	Calcium ion import into cytosol	1/168	14/18670	0.118907	0.380114	0.326279	TRPV6	1	0.0714286
GO:2000345	GO:2000345	Regulation of hepatocyte proliferation	1/168	14/18670	0.118907	0.380114	0.326279	CPB2	1	0.0714286
GO:2001044	GO:2001044	Regulation of integrin-mediated signaling pathway	1/168	14/18670	0.118907	0.380114	0.326279	CD177	1	0.0714286
GO:2001212	GO:2001212	Regulation of vasculogenesis	1/168	14/18670	0.118907	0.380114	0.326279	XDH	1	0.0714286
GO:0001711	GO:0001711	Endodermal cell fate commitment	1/168	15/18670	0.126841	0.383818	0.329458	SOX2	1	0.0666667
GO:0003352	GO:0003352	Regulation of cilium movement	1/168	15/18670	0.126841	0.383818	0.329458	CCDC39	1	0.0666667
GO:0009109	GO:0009109	Coenzyme catabolic process	1/168	15/18670	0.126841	0.383818	0.329458	CYP4F2	1	0.0666667
GO:0010273	GO:0010273	Detoxification of copper ion	1/168	15/18670	0.126841	0.383818	0.329458	MT1H	1	0.0666667
GO:0010759	GO:0010759	Positive regulation of macrophage chemotaxis	1/168	15/18670	0.126841	0.383818	0.329458	CXCL17	1	0.0666667
GO:0015802	GO:0015802	Basic amino acid transport	1/168	15/18670	0.126841	0.383818	0.329458	ARG1	1	0.0666667
GO:0032645	GO:0032645	Regulation of granulocyte macrophage colony-stimulating factor production	1/168	15/18670	0.126841	0.383818	0.329458	PAEP	1	0.0666667
GO:0032736	GO:0032736	Positive regulation of interleukin-13 production	1/168	15/18670	0.126841	0.383818	0.329458	PAEP	1	0.0666667
GO:0033540	GO:0033540	Fatty acid beta-oxidation using acyl-CoA oxidase	1/168	15/18670	0.126841	0.383818	0.329458	ACOXL	1	0.0666667
GO:0034111	GO:0034111	Negative regulation of homotypic cell-cell adhesion	1/168	15/18670	0.126841	0.383818	0.329458	FGG	1	0.0666667
GO:0035067	GO:0035067	Negative regulation of histone acetylation	1/168	15/18670	0.126841	0.383818	0.329458	SDR16C5	1	0.0666667
GO:0036159	GO:0036159	Inner dynein arm assembly	1/168	15/18670	0.126841	0.383818	0.329458	CCDC39	1	0.0666667
GO:0044406	GO:0044406	Adhesion of symbiont to host	1/168	15/18670	0.126841	0.383818	0.329458	LRRC15	1	0.0666667
GO:0046184	GO:0046184	Aldehyde biosynthetic process	1/168	15/18670	0.126841	0.383818	0.329458	BMP5	1	0.0666667
GO:0048712	GO:0048712	Negative regulation of astrocyte differentiation	1/168	15/18670	0.126841	0.383818	0.329458	F2	1	0.0666667
GO:0060339	GO:0060339	Negative regulation of type I interferon-mediated signaling pathway	1/168	15/18670	0.126841	0.383818	0.329458	MMP12	1	0.0666667
GO:0070571	GO:0070571	Negative regulation of neuron projection regeneration	1/168	15/18670	0.126841	0.383818	0.329458	TNR	1	0.0666667
GO:0071599	GO:0071599	Otic vesicle development	1/168	15/18670	0.126841	0.383818	0.329458	FGF10	1	0.0666667
GO:0072148	GO:0072148	Epithelial cell fate commitment	1/168	15/18670	0.126841	0.383818	0.329458	PDPN	1	0.0666667
GO:1990169	GO:1990169	Stress response to copper ion	1/168	15/18670	0.126841	0.383818	0.329458	MT1H	1	0.0666667
GO:2000484	GO:2000484	Positive regulation of interleukin-8 secretion	1/168	15/18670	0.126841	0.383818	0.329458	FFAR2	1	0.0666667
GO:0001780	GO:0001780	Neutrophil homeostasis	1/168	16/18670	0.134705	0.394795	0.33888	HCAR2	1	0.0625
GO:0001946	GO:0001946	Lymphangiogenesis	1/168	16/18670	0.134705	0.394795	0.33888	PDPN	1	0.0625
GO:0001977	GO:0001977	Renal system process involved in regulation of blood volume	1/168	16/18670	0.134705	0.394795	0.33888	CYP4F2	1	0.0625
GO:0002070	GO:0002070	Epithelial cell maturation	1/168	16/18670	0.134705	0.394795	0.33888	FOXA1	1	0.0625
GO:0006957	GO:0006957	Complement activation, alternative pathway	1/168	16/18670	0.134705	0.394795	0.33888	C8B	1	0.0625
GO:0007158	GO:0007158	Neuron cell-cell adhesion	1/168	16/18670	0.134705	0.394795	0.33888	TNR	1	0.0625
GO:0010566	GO:0010566	Regulation of ketone biosynthetic process	1/168	16/18670	0.134705	0.394795	0.33888	BMP5	1	0.0625
GO:0016540	GO:0016540	Protein autoprocessing	1/168	16/18670	0.134705	0.394795	0.33888	CTSE	1	0.0625
GO:0030214	GO:0030214	Hyaluronan catabolic process	1/168	16/18670	0.134705	0.394795	0.33888	STAB2	1	0.0625
GO:0032305	GO:0032305	Positive regulation of icosanoid secretion	1/168	16/18670	0.134705	0.394795	0.33888	CYP4F2	1	0.0625
GO:0032604	GO:0032604	Granulocyte macrophage colony-stimulating factor production	1/168	16/18670	0.134705	0.394795	0.33888	PAEP	1	0.0625
GO:0048385	GO:0048385	Regulation of retinoic acid receptor signaling pathway	1/168	16/18670	0.134705	0.394795	0.33888	CYP26A1	1	0.0625
GO:0060413	GO:0060413	Atrial septum morphogenesis	1/168	16/18670	0.134705	0.394795	0.33888	TBX5	1	0.0625
GO:0099170	GO:0099170	Postsynaptic modulation of chemical synaptic transmission	1/168	16/18670	0.134705	0.394795	0.33888	DCC	1	0.0625
GO:2000846	GO:2000846	Regulation of corticosteroid hormone secretion	1/168	16/18670	0.134705	0.394795	0.33888	GAL	1	0.0625
GO:0002418	GO:0002418	Immune response to tumor cell	1/168	17/18670	0.142498	0.400023	0.343368	HRG	1	0.0588235
GO:0002693	GO:0002693	Positive regulation of cellular extravasation	1/168	17/18670	0.142498	0.400023	0.343368	XG	1	0.0588235
GO:0010715	GO:0010715	Regulation of extracellular matrix disassembly	1/168	17/18670	0.142498	0.400023	0.343368	PDPN	1	0.0588235
GO:0021783	GO:0021783	Preganglionic parasympathetic fiber development	1/168	17/18670	0.142498	0.400023	0.343368	TBX1	1	0.0588235
GO:0030322	GO:0030322	Stabilization of membrane potential	1/168	17/18670	0.142498	0.400023	0.343368	KCNK17	1	0.0588235
GO:0030540	GO:0030540	Female genitalia development	1/168	17/18670	0.142498	0.400023	0.343368	FGF10	1	0.0588235
GO:0033145	GO:0033145	Positive regulation of intracellular steroid hormone receptor signaling pathway	1/168	17/18670	0.142498	0.400023	0.343368	FOXA1	1	0.0588235
GO:0035313	GO:0035313	Wound healing, spreading of epidermal cells	1/168	17/18670	0.142498	0.400023	0.343368	MMP12	1	0.0588235
GO:0035855	GO:0035855	Megakaryocyte development	1/168	17/18670	0.142498	0.400023	0.343368	THPO	1	0.0588235
GO:0035930	GO:0035930	Corticosteroid hormone secretion	1/168	17/18670	0.142498	0.400023	0.343368	GAL	1	0.0588235
GO:0042249	GO:0042249	Establishment of planar polarity of embryonic epithelium	1/168	17/18670	0.142498	0.400023	0.343368	FOXF2	1	0.0588235
GO:0042268	GO:0042268	Regulation of cytolysis	1/168	17/18670	0.142498	0.400023	0.343368	LBP	1	0.0588235
GO:0048535	GO:0048535	Lymph node development	1/168	17/18670	0.142498	0.400023	0.343368	PDPN	1	0.0588235
GO:0051709	GO:0051709	Regulation of killing of cells of other organism	1/168	17/18670	0.142498	0.400023	0.343368	ARG1	1	0.0588235
GO:0051969	GO:0051969	Regulation of transmission of nerve impulse	1/168	17/18670	0.142498	0.400023	0.343368	TNR	1	0.0588235
GO:0060263	GO:0060263	Regulation of respiratory burst	1/168	17/18670	0.142498	0.400023	0.343368	LBP	1	0.0588235
GO:0061323	GO:0061323	Cell proliferation involved in heart morphogenesis	1/168	17/18670	0.142498	0.400023	0.343368	TBX5	1	0.0588235
GO:0061687	GO:0061687	Detoxification of inorganic compound	1/168	17/18670	0.142498	0.400023	0.343368	MT1H	1	0.0588235
GO:0070166	GO:0070166	Enamel mineralization	1/168	17/18670	0.142498	0.400023	0.343368	TBX1	1	0.0588235
GO:0072673	GO:0072673	Lamellipodium morphogenesis	1/168	17/18670	0.142498	0.400023	0.343368	PDPN	1	0.0588235
GO:0097501	GO:0097501	Stress response to metal ion	1/168	17/18670	0.142498	0.400023	0.343368	MT1H	1	0.0588235
GO:0099509	GO:0099509	Regulation of presynaptic cytosolic calcium ion concentration	1/168	17/18670	0.142498	0.400023	0.343368	CALB2	1	0.0588235
GO:1902931	GO:1902931	Negative regulation of alcohol biosynthetic process	1/168	17/18670	0.142498	0.400023	0.343368	BMP5	1	0.0588235
GO:1904948	GO:1904948	Midbrain dopaminergic neuron differentiation	1/168	17/18670	0.142498	0.400023	0.343368	WNT2	1	0.0588235
GO:2000136	GO:2000136	Regulation of cell proliferation involved in heart morphogenesis	1/168	17/18670	0.142498	0.400023	0.343368	TBX5	1	0.0588235
GO:2000811	GO:2000811	Negative regulation of anoikis	1/168	17/18670	0.142498	0.400023	0.343368	CEACAM6	1	0.0588235
GO:0006349	GO:0006349	Regulation of gene expression by genetic imprinting	1/168	18/18670	0.150221	0.412267	0.353877	ZFP57	1	0.0555556
GO:0006704	GO:0006704	Glucocorticoid biosynthetic process	1/168	18/18670	0.150221	0.412267	0.353877	BMP5	1	0.0555556
GO:0007597	GO:0007597	Blood coagulation, intrinsic pathway	1/168	18/18670	0.150221	0.412267	0.353877	F2	1	0.0555556
GO:0031065	GO:0031065	Positive regulation of histone deacetylation	1/168	18/18670	0.150221	0.412267	0.353877	SDR16C5	1	0.0555556
GO:0043011	GO:0043011	Myeloid dendritic cell differentiation	1/168	18/18670	0.150221	0.412267	0.353877	DCSTAMP	1	0.0555556
GO:0044320	GO:0044320	Cellular response to leptin stimulus	1/168	18/18670	0.150221	0.412267	0.353877	FGB	1	0.0555556
GO:0045780	GO:0045780	Positive regulation of bone resorption	1/168	18/18670	0.150221	0.412267	0.353877	DCSTAMP	1	0.0555556
GO:0046459	GO:0046459	Short-chain fatty acid metabolic process	1/168	18/18670	0.150221	0.412267	0.353877	TYRP1	1	0.0555556
GO:0046852	GO:0046852	Positive regulation of bone remodeling	1/168	18/18670	0.150221	0.412267	0.353877	DCSTAMP	1	0.0555556
GO:0048557	GO:0048557	Embryonic digestive tract morphogenesis	1/168	18/18670	0.150221	0.412267	0.353877	FGF10	1	0.0555556
GO:0060192	GO:0060192	Negative regulation of lipase activity	1/168	18/18670	0.150221	0.412267	0.353877	ANXA8L1	1	0.0555556
GO:1903019	GO:1903019	Negative regulation of glycoprotein metabolic process	1/168	18/18670	0.150221	0.412267	0.353877	APCS	1	0.0555556
GO:2000193	GO:2000193	Positive regulation of fatty acid transport	1/168	18/18670	0.150221	0.412267	0.353877	CYP4F2	1	0.0555556
GO:2000757	GO:2000757	Negative regulation of peptidyl-lysine acetylation	1/168	18/18670	0.150221	0.412267	0.353877	SDR16C5	1	0.0555556
GO:0001573	GO:0001573	Ganglioside metabolic process	1/168	19/18670	0.157875	0.419439	0.360034	ST8SIA6	1	0.0526316
GO:0002710	GO:0002710	Negative regulation of T cell mediated immunity	1/168	19/18670	0.157875	0.419439	0.360034	ARG1	1	0.0526316
GO:0010888	GO:0010888	Negative regulation of lipid storage	1/168	19/18670	0.157875	0.419439	0.360034	CRP	1	0.0526316
GO:0016973	GO:0016973	Poly(A)+ mRNA export from nucleus	1/168	19/18670	0.157875	0.419439	0.360034	NXF3	1	0.0526316
GO:0030949	GO:0030949	Positive regulation of vascular endothelial growth factor receptor signaling pathway	1/168	19/18670	0.157875	0.419439	0.360034	FGF10	1	0.0526316
GO:0032303	GO:0032303	Regulation of icosanoid secretion	1/168	19/18670	0.157875	0.419439	0.360034	CYP4F2	1	0.0526316
GO:0036303	GO:0036303	Lymph vessel morphogenesis	1/168	19/18670	0.157875	0.419439	0.360034	PDPN	1	0.0526316
GO:0046597	GO:0046597	Negative regulation of viral entry into host cell	1/168	19/18670	0.157875	0.419439	0.360034	APCS	1	0.0526316
GO:0048486	GO:0048486	Parasympathetic nervous system development	1/168	19/18670	0.157875	0.419439	0.360034	TBX1	1	0.0526316
GO:0051131	GO:0051131	Chaperone-mediated protein complex assembly	1/168	19/18670	0.157875	0.419439	0.360034	APCS	1	0.0526316
GO:0051546	GO:0051546	Keratinocyte migration	1/168	19/18670	0.157875	0.419439	0.360034	FGF10	1	0.0526316
GO:0060716	GO:0060716	Labyrinthine layer blood vessel development	1/168	19/18670	0.157875	0.419439	0.360034	WNT2	1	0.0526316
GO:0060973	GO:0060973	Cell migration involved in heart development	1/168	19/18670	0.157875	0.419439	0.360034	TBX5	1	0.0526316
GO:0098581	GO:0098581	Detection of external biotic stimulus	1/168	19/18670	0.157875	0.419439	0.360034	LBP	1	0.0526316
GO:1902644	GO:1902644	Tertiary alcohol metabolic process	1/168	19/18670	0.157875	0.419439	0.360034	BMP5	1	0.0526316
GO:2000831	GO:2000831	Regulation of steroid hormone secretion	1/168	19/18670	0.157875	0.419439	0.360034	GAL	1	0.0526316
GO:0003323	GO:0003323	Type B pancreatic cell development	1/168	20/18670	0.16546	0.425992	0.365658	BMP5	1	0.05
GO:0006525	GO:0006525	Arginine metabolic process	1/168	20/18670	0.16546	0.425992	0.365658	ARG1	1	0.05
GO:0007130	GO:0007130	Synaptonemal complex assembly	1/168	20/18670	0.16546	0.425992	0.365658	SYCE3	1	0.05
GO:0008356	GO:0008356	Asymmetric cell division	1/168	20/18670	0.16546	0.425992	0.365658	STRA8	1	0.05
GO:0010002	GO:0010002	Cardioblast differentiation	1/168	20/18670	0.16546	0.425992	0.365658	TBX5	1	0.05
GO:0010042	GO:0010042	Response to manganese ion	1/168	20/18670	0.16546	0.425992	0.365658	ARG1	1	0.05
GO:0019370	GO:0019370	Leukotriene biosynthetic process	1/168	20/18670	0.16546	0.425992	0.365658	GGTLC1	1	0.05
GO:0019373	GO:0019373	Epoxygenase P450 pathway	1/168	20/18670	0.16546	0.425992	0.365658	CYP4F2	1	0.05
GO:0034143	GO:0034143	Regulation of toll-like receptor 4 signaling pathway	1/168	20/18670	0.16546	0.425992	0.365658	LBP	1	0.05
GO:0042474	GO:0042474	Middle ear morphogenesis	1/168	20/18670	0.16546	0.425992	0.365658	TBX1	1	0.05
GO:0042535	GO:0042535	Positive regulation of tumor necrosis factor biosynthetic process	1/168	20/18670	0.16546	0.425992	0.365658	LBP	1	0.05
GO:0043586	GO:0043586	Tongue development	1/168	20/18670	0.16546	0.425992	0.365658	TBX1	1	0.05
GO:0048670	GO:0048670	Regulation of collateral sprouting	1/168	20/18670	0.16546	0.425992	0.365658	DCC	1	0.05
GO:0060602	GO:0060602	Branch elongation of an epithelium	1/168	20/18670	0.16546	0.425992	0.365658	FGF10	1	0.05
GO:0097503	GO:0097503	Sialylation	1/168	20/18670	0.16546	0.425992	0.365658	ST8SIA6	1	0.05
GO:1900424	GO:1900424	Regulation of defense response to bacterium	1/168	20/18670	0.16546	0.425992	0.365658	SPINK5	1	0.05
GO:1905523	GO:1905523	Positive regulation of macrophage migration	1/168	20/18670	0.16546	0.425992	0.365658	CXCL17	1	0.05
GO:0003283	GO:0003283	Atrial septum development	1/168	21/18670	0.172978	0.432445	0.371197	TBX5	1	0.047619
GO:0007035	GO:0007035	Vacuolar acidification	1/168	21/18670	0.172978	0.432445	0.371197	ATP6V0D2	1	0.047619
GO:0010310	GO:0010310	Regulation of hydrogen peroxide metabolic process	1/168	21/18670	0.172978	0.432445	0.371197	HP	1	0.047619
GO:0032891	GO:0032891	Negative regulation of organic acid transport	1/168	21/18670	0.172978	0.432445	0.371197	CYP4F2	1	0.047619
GO:0035590	GO:0035590	Purinergic nucleotide receptor signaling pathway	1/168	21/18670	0.172978	0.432445	0.371197	P2RX5	1	0.047619
GO:0035743	GO:0035743	CD4-positive, alpha-beta T cell cytokine production	1/168	21/18670	0.172978	0.432445	0.371197	ARG1	1	0.047619
GO:0042438	GO:0042438	Melanin biosynthetic process	1/168	21/18670	0.172978	0.432445	0.371197	TYRP1	1	0.047619
GO:0046716	GO:0046716	Muscle cell cellular homeostasis	1/168	21/18670	0.172978	0.432445	0.371197	CHRNA1	1	0.047619
GO:0060044	GO:0060044	Negative regulation of cardiac muscle cell proliferation	1/168	21/18670	0.172978	0.432445	0.371197	TBX5	1	0.047619
GO:0060713	GO:0060713	Labyrinthine layer morphogenesis	1/168	21/18670	0.172978	0.432445	0.371197	BMP5	1	0.047619
GO:0090280	GO:0090280	Positive regulation of calcium ion import	1/168	21/18670	0.172978	0.432445	0.371197	ATP2C2	1	0.047619
GO:0140131	GO:0140131	Positive regulation of lymphocyte chemotaxis	1/168	21/18670	0.172978	0.432445	0.371197	CCL7	1	0.047619
GO:1900016	GO:1900016	Negative regulation of cytokine production involved in inflammatory response	1/168	21/18670	0.172978	0.432445	0.371197	F2	1	0.047619
GO:2000738	GO:2000738	Positive regulation of stem cell differentiation	1/168	21/18670	0.172978	0.432445	0.371197	TBX5	1	0.047619
GO:2001014	GO:2001014	Regulation of skeletal muscle cell differentiation	1/168	21/18670	0.172978	0.432445	0.371197	TBX1	1	0.047619
GO:0006582	GO:0006582	Melanin metabolic process	1/168	22/18670	0.180428	0.441131	0.378653	TYRP1	1	0.0454545
GO:0006925	GO:0006925	Inflammatory cell apoptotic process	1/168	22/18670	0.180428	0.441131	0.378653	HCAR2	1	0.0454545
GO:0032656	GO:0032656	Regulation of interleukin-13 production	1/168	22/18670	0.180428	0.441131	0.378653	PAEP	1	0.0454545
GO:0032727	GO:0032727	Positive regulation of interferon-alpha production	1/168	22/18670	0.180428	0.441131	0.378653	MMP12	1	0.0454545
GO:0035929	GO:0035929	Steroid hormone secretion	1/168	22/18670	0.180428	0.441131	0.378653	GAL	1	0.0454545
GO:0044321	GO:0044321	Response to leptin	1/168	22/18670	0.180428	0.441131	0.378653	FGB	1	0.0454545
GO:0051195	GO:0051195	Negative regulation of cofactor metabolic process	1/168	22/18670	0.180428	0.441131	0.378653	HP	1	0.0454545
GO:0090312	GO:0090312	Positive regulation of protein deacetylation	1/168	22/18670	0.180428	0.441131	0.378653	SDR16C5	1	0.0454545
GO:1901984	GO:1901984	Negative regulation of protein acetylation	1/168	22/18670	0.180428	0.441131	0.378653	SDR16C5	1	0.0454545
GO:1903077	GO:1903077	Negative regulation of protein localization to plasma membrane	1/168	22/18670	0.180428	0.441131	0.378653	LRRC15	1	0.0454545
GO:0002347	GO:0002347	Response to tumor cell	1/168	23/18670	0.187812	0.448233	0.38475	HRG	1	0.0434783
GO:0009595	GO:0009595	Detection of biotic stimulus	1/168	23/18670	0.187812	0.448233	0.38475	LBP	1	0.0434783
GO:0010447	GO:0010447	Response to acidic pH	1/168	23/18670	0.187812	0.448233	0.38475	SST	1	0.0434783
GO:0034123	GO:0034123	Positive regulation of toll-like receptor signaling pathway	1/168	23/18670	0.187812	0.448233	0.38475	LBP	1	0.0434783
GO:0044458	GO:0044458	Motile cilium assembly	1/168	23/18670	0.187812	0.448233	0.38475	CCDC39	1	0.0434783
GO:0050995	GO:0050995	Negative regulation of lipid catabolic process	1/168	23/18670	0.187812	0.448233	0.38475	HCAR2	1	0.0434783
GO:0051004	GO:0051004	Regulation of lipoprotein lipase activity	1/168	23/18670	0.187812	0.448233	0.38475	ANGPTL8	1	0.0434783
GO:0060445	GO:0060445	Branching involved in salivary gland morphogenesis	1/168	23/18670	0.187812	0.448233	0.38475	FGF10	1	0.0434783
GO:0070193	GO:0070193	Synaptonemal complex organization	1/168	23/18670	0.187812	0.448233	0.38475	SYCE3	1	0.0434783
GO:0071157	GO:0071157	Negative regulation of cell cycle arrest	1/168	23/18670	0.187812	0.448233	0.38475	FGF10	1	0.0434783
GO:0071294	GO:0071294	Cellular response to zinc ion	1/168	23/18670	0.187812	0.448233	0.38475	MT1H	1	0.0434783
GO:0071425	GO:0071425	Hematopoietic stem cell proliferation	1/168	23/18670	0.187812	0.448233	0.38475	THPO	1	0.0434783
GO:0097150	GO:0097150	Neuronal stem cell population maintenance	1/168	23/18670	0.187812	0.448233	0.38475	SOX2	1	0.0434783
GO:0002227	GO:0002227	Innate immune response in mucosa	1/168	24/18670	0.195129	0.454042	0.389735	CAMP	1	0.0416667
GO:0003181	GO:0003181	Atrioventricular valve morphogenesis	1/168	24/18670	0.195129	0.454042	0.389735	TBX5	1	0.0416667
GO:0003272	GO:0003272	Endocardial cushion formation	1/168	24/18670	0.195129	0.454042	0.389735	BMP5	1	0.0416667
GO:0003351	GO:0003351	Epithelial cilium movement	1/168	24/18670	0.195129	0.454042	0.389735	CCDC39	1	0.0416667
GO:0021904	GO:0021904	Dorsal/ventral neural tube patterning	1/168	24/18670	0.195129	0.454042	0.389735	FOXA1	1	0.0416667
GO:0032925	GO:0032925	Regulation of activin receptor signaling pathway	1/168	24/18670	0.195129	0.454042	0.389735	FGF10	1	0.0416667
GO:0034505	GO:0034505	Tooth mineralization	1/168	24/18670	0.195129	0.454042	0.389735	TBX1	1	0.0416667
GO:0043302	GO:0043302	Positive regulation of leukocyte degranulation	1/168	24/18670	0.195129	0.454042	0.389735	CD177	1	0.0416667
GO:0046475	GO:0046475	Glycerophospholipid catabolic process	1/168	24/18670	0.195129	0.454042	0.389735	PLA2G4F	1	0.0416667
GO:0062009	GO:0062009	Secondary palate development	1/168	24/18670	0.195129	0.454042	0.389735	TBX1	1	0.0416667
GO:0090023	GO:0090023	Positive regulation of neutrophil chemotaxis	1/168	24/18670	0.195129	0.454042	0.389735	LBP	1	0.0416667
GO:0090103	GO:0090103	Cochlea morphogenesis	1/168	24/18670	0.195129	0.454042	0.389735	TBX1	1	0.0416667
GO:1902914	GO:1902914	Regulation of protein polyubiquitination	1/168	24/18670	0.195129	0.454042	0.389735	FOXF2	1	0.0416667
GO:1904376	GO:1904376	Negative regulation of protein localization to cell periphery	1/168	24/18670	0.195129	0.454042	0.389735	LRRC15	1	0.0416667
GO:2000209	GO:2000209	Regulation of anoikis	1/168	24/18670	0.195129	0.454042	0.389735	CEACAM6	1	0.0416667
GO:2001026	GO:2001026	Regulation of endothelial cell chemotaxis	1/168	24/18670	0.195129	0.454042	0.389735	HRG	1	0.0416667
GO:0002068	GO:0002068	Glandular epithelial cell development	1/168	25/18670	0.202381	0.460496	0.395275	BMP5	1	0.04
GO:0002719	GO:0002719	Negative regulation of cytokine production involved in immune response	1/168	25/18670	0.202381	0.460496	0.395275	ARG1	1	0.04
GO:0003071	GO:0003071	Renal system process involved in regulation of systemic arterial blood pressure	1/168	25/18670	0.202381	0.460496	0.395275	CYP4F2	1	0.04
GO:0003309	GO:0003309	Type B pancreatic cell differentiation	1/168	25/18670	0.202381	0.460496	0.395275	BMP5	1	0.04
GO:0006688	GO:0006688	Glycosphingolipid biosynthetic process	1/168	25/18670	0.202381	0.460496	0.395275	ST8SIA6	1	0.04
GO:0021952	GO:0021952	Central nervous system projection neuron axonogenesis	1/168	25/18670	0.202381	0.460496	0.395275	DCC	1	0.04
GO:0031069	GO:0031069	Hair follicle morphogenesis	1/168	25/18670	0.202381	0.460496	0.395275	FGF10	1	0.04
GO:0032438	GO:0032438	Melanosome organization	1/168	25/18670	0.202381	0.460496	0.395275	TYRP1	1	0.04
GO:0032616	GO:0032616	Interleukin-13 production	1/168	25/18670	0.202381	0.460496	0.395275	PAEP	1	0.04
GO:0050927	GO:0050927	Positive regulation of positive chemotaxis	1/168	25/18670	0.202381	0.460496	0.395275	FGF10	1	0.04
GO:0051894	GO:0051894	Positive regulation of focal adhesion assembly	1/168	25/18670	0.202381	0.460496	0.395275	HRG	1	0.04
GO:0060330	GO:0060330	Regulation of response to interferon-gamma	1/168	25/18670	0.202381	0.460496	0.395275	ARG1	1	0.04
GO:0060334	GO:0060334	Regulation of interferon-gamma-mediated signaling pathway	1/168	25/18670	0.202381	0.460496	0.395275	ARG1	1	0.04
GO:0097186	GO:0097186	Amelogenesis	1/168	25/18670	0.202381	0.460496	0.395275	TBX1	1	0.04
GO:1900101	GO:1900101	Regulation of endoplasmic reticulum unfolded protein response	1/168	25/18670	0.202381	0.460496	0.395275	AGR2	1	0.04
GO:0001835	GO:0001835	Blastocyst hatching	1/168	26/18670	0.209568	0.465041	0.399177	ST8SIA6	1	0.0384615
GO:0003171	GO:0003171	Atrioventricular valve development	1/168	26/18670	0.209568	0.465041	0.399177	TBX5	1	0.0384615
GO:0006309	GO:0006309	Apoptotic DNA fragmentation	1/168	26/18670	0.209568	0.465041	0.399177	DNASE2B	1	0.0384615
GO:0006516	GO:0006516	Glycoprotein catabolic process	1/168	26/18670	0.209568	0.465041	0.399177	MMP12	1	0.0384615
GO:0006700	GO:0006700	C21-steroid hormone biosynthetic process	1/168	26/18670	0.209568	0.465041	0.399177	BMP5	1	0.0384615
GO:0006779	GO:0006779	Porphyrin-containing compound biosynthetic process	1/168	26/18670	0.209568	0.465041	0.399177	SPTA1	1	0.0384615
GO:0006817	GO:0006817	Phosphate ion transport	1/168	26/18670	0.209568	0.465041	0.399177	ROS1	1	0.0384615
GO:0010758	GO:0010758	Regulation of macrophage chemotaxis	1/168	26/18670	0.209568	0.465041	0.399177	CXCL17	1	0.0384615
GO:0030318	GO:0030318	Melanocyte differentiation	1/168	26/18670	0.209568	0.465041	0.399177	TYRP1	1	0.0384615
GO:0032967	GO:0032967	Positive regulation of collagen biosynthetic process	1/168	26/18670	0.209568	0.465041	0.399177	F2	1	0.0384615
GO:0035188	GO:0035188	Hatching	1/168	26/18670	0.209568	0.465041	0.399177	ST8SIA6	1	0.0384615
GO:0035640	GO:0035640	Exploration behavior	1/168	26/18670	0.209568	0.465041	0.399177	TNR	1	0.0384615
GO:0048596	GO:0048596	Embryonic camera-type eye morphogenesis	1/168	26/18670	0.209568	0.465041	0.399177	FOXF2	1	0.0384615
GO:0048753	GO:0048753	Pigment granule organization	1/168	26/18670	0.209568	0.465041	0.399177	TYRP1	1	0.0384615
GO:0048843	GO:0048843	Negative regulation of axon extension involved in axon guidance	1/168	26/18670	0.209568	0.465041	0.399177	SEMA3E	1	0.0384615
GO:0050926	GO:0050926	Regulation of positive chemotaxis	1/168	26/18670	0.209568	0.465041	0.399177	FGF10	1	0.0384615
GO:0055083	GO:0055083	Monovalent inorganic anion homeostasis	1/168	26/18670	0.209568	0.465041	0.399177	SLC12A1	1	0.0384615
GO:0060669	GO:0060669	Embryonic placenta morphogenesis	1/168	26/18670	0.209568	0.465041	0.399177	BMP5	1	0.0384615
GO:0060914	GO:0060914	Heart formation	1/168	26/18670	0.209568	0.465041	0.399177	TBX5	1	0.0384615
GO:0071377	GO:0071377	Cellular response to glucagon stimulus	1/168	26/18670	0.209568	0.465041	0.399177	ARG1	1	0.0384615
GO:0071684	GO:0071684	Organism emergence from protective structure	1/168	26/18670	0.209568	0.465041	0.399177	ST8SIA6	1	0.0384615
GO:1901018	GO:1901018	Positive regulation of potassium ion transmembrane transporter activity	1/168	26/18670	0.209568	0.465041	0.399177	GAL	1	0.0384615
GO:0003148	GO:0003148	Outflow tract septum morphogenesis	1/168	27/18670	0.21669	0.471858	0.405029	TBX1	1	0.037037
GO:0006884	GO:0006884	Cell volume homeostasis	1/168	27/18670	0.21669	0.471858	0.405029	SLC12A1	1	0.037037
GO:0010714	GO:0010714	Positive regulation of collagen metabolic process	1/168	27/18670	0.21669	0.471858	0.405029	F2	1	0.037037
GO:0035883	GO:0035883	Enteroendocrine cell differentiation	1/168	27/18670	0.21669	0.471858	0.405029	BMP5	1	0.037037
GO:0035902	GO:0035902	Response to immobilization stress	1/168	27/18670	0.21669	0.471858	0.405029	GAL	1	0.037037
GO:0043032	GO:0043032	Positive regulation of macrophage activation	1/168	27/18670	0.21669	0.471858	0.405029	LBP	1	0.037037
GO:0046885	GO:0046885	Regulation of hormone biosynthetic process	1/168	27/18670	0.21669	0.471858	0.405029	BMP5	1	0.037037
GO:0048643	GO:0048643	Positive regulation of skeletal muscle tissue development	1/168	27/18670	0.21669	0.471858	0.405029	TBX1	1	0.037037
GO:0048668	GO:0048668	Collateral sprouting	1/168	27/18670	0.21669	0.471858	0.405029	DCC	1	0.037037
GO:0060143	GO:0060143	Positive regulation of syncytium formation by plasma membrane fusion	1/168	27/18670	0.21669	0.471858	0.405029	DCSTAMP	1	0.037037
GO:0071514	GO:0071514	Genetic imprinting	1/168	27/18670	0.21669	0.471858	0.405029	ZFP57	1	0.037037
GO:0080154	GO:0080154	Regulation of fertilization	1/168	27/18670	0.21669	0.471858	0.405029	PAEP	1	0.037037
GO:1901623	GO:1901623	Regulation of lymphocyte chemotaxis	1/168	27/18670	0.21669	0.471858	0.405029	CCL7	1	0.037037
GO:2000191	GO:2000191	Regulation of fatty acid transport	1/168	27/18670	0.21669	0.471858	0.405029	CYP4F2	1	0.037037
GO:0001516	GO:0001516	Prostaglandin biosynthetic process	1/168	28/18670	0.223749	0.478105	0.410391	PLA2G4F	1	0.0357143
GO:0001702	GO:0001702	Gastrulation with mouth forming second	1/168	28/18670	0.223749	0.478105	0.410391	FOXA2	1	0.0357143
GO:0001773	GO:0001773	Myeloid dendritic cell activation	1/168	28/18670	0.223749	0.478105	0.410391	DCSTAMP	1	0.0357143
GO:0002691	GO:0002691	Regulation of cellular extravasation	1/168	28/18670	0.223749	0.478105	0.410391	XG	1	0.0357143
GO:0006972	GO:0006972	Hyperosmotic response	1/168	28/18670	0.223749	0.478105	0.410391	SST	1	0.0357143
GO:0009065	GO:0009065	Glutamine family amino acid catabolic process	1/168	28/18670	0.223749	0.478105	0.410391	ARG1	1	0.0357143
GO:0010894	GO:0010894	Negative regulation of steroid biosynthetic process	1/168	28/18670	0.223749	0.478105	0.410391	BMP5	1	0.0357143
GO:0032647	GO:0032647	Regulation of interferon-alpha production	1/168	28/18670	0.223749	0.478105	0.410391	MMP12	1	0.0357143
GO:0045686	GO:0045686	Negative regulation of glial cell differentiation	1/168	28/18670	0.223749	0.478105	0.410391	F2	1	0.0357143
GO:0046457	GO:0046457	Prostanoid biosynthetic process	1/168	28/18670	0.223749	0.478105	0.410391	PLA2G4F	1	0.0357143
GO:0048679	GO:0048679	Regulation of axon regeneration	1/168	28/18670	0.223749	0.478105	0.410391	TNR	1	0.0357143
GO:0090383	GO:0090383	Phagosome acidification	1/168	28/18670	0.223749	0.478105	0.410391	ATP6V0D2	1	0.0357143
GO:1902668	GO:1902668	Negative regulation of axon guidance	1/168	28/18670	0.223749	0.478105	0.410391	SEMA3E	1	0.0357143
GO:1903792	GO:1903792	Negative regulation of anion transport	1/168	28/18670	0.223749	0.478105	0.410391	CYP4F2	1	0.0357143
GO:2000108	GO:2000108	Positive regulation of leukocyte apoptotic process	1/168	28/18670	0.223749	0.478105	0.410391	HCAR2	1	0.0357143
GO:2001025	GO:2001025	Positive regulation of response to drug	1/168	28/18670	0.223749	0.478105	0.410391	GAL	1	0.0357143
GO:0000132	GO:0000132	Establishment of mitotic spindle orientation	1/168	29/18670	0.230745	0.479175	0.411309	FGF10	1	0.0344828
GO:0003016	GO:0003016	Respiratory system process	1/168	29/18670	0.230745	0.479175	0.411309	ECEL1	1	0.0344828
GO:0007271	GO:0007271	Synaptic transmission, cholinergic	1/168	29/18670	0.230745	0.479175	0.411309	CHRNA1	1	0.0344828
GO:0010575	GO:0010575	Positive regulation of vascular endothelial growth factor production	1/168	29/18670	0.230745	0.479175	0.411309	CXCL17	1	0.0344828
GO:0010954	GO:0010954	Positive regulation of protein processing	1/168	29/18670	0.230745	0.479175	0.411309	ANGPTL8	1	0.0344828
GO:0018200	GO:0018200	Peptidyl-glutamic acid modification	1/168	29/18670	0.230745	0.479175	0.411309	AGBL1	1	0.0344828
GO:0021602	GO:0021602	Cranial nerve morphogenesis	1/168	29/18670	0.230745	0.479175	0.411309	TBX1	1	0.0344828
GO:0031063	GO:0031063	Regulation of histone deacetylation	1/168	29/18670	0.230745	0.479175	0.411309	SDR16C5	1	0.0344828
GO:0033014	GO:0033014	Tetrapyrrole biosynthetic process	1/168	29/18670	0.230745	0.479175	0.411309	SPTA1	1	0.0344828
GO:0033032	GO:0033032	Regulation of myeloid cell apoptotic process	1/168	29/18670	0.230745	0.479175	0.411309	HCAR2	1	0.0344828
GO:0042219	GO:0042219	Cellular modified amino acid catabolic process	1/168	29/18670	0.230745	0.479175	0.411309	GGTLC1	1	0.0344828
GO:0044550	GO:0044550	Secondary metabolite biosynthetic process	1/168	29/18670	0.230745	0.479175	0.411309	TYRP1	1	0.0344828
GO:0044788	GO:0044788	Modulation by host of viral process	1/168	29/18670	0.230745	0.479175	0.411309	APCS	1	0.0344828
GO:0048240	GO:0048240	Sperm capacitation	1/168	29/18670	0.230745	0.479175	0.411309	PAEP	1	0.0344828
GO:0048730	GO:0048730	Epidermis morphogenesis	1/168	29/18670	0.230745	0.479175	0.411309	FGF10	1	0.0344828
GO:0055075	GO:0055075	Potassium ion homeostasis	1/168	29/18670	0.230745	0.479175	0.411309	SLC12A1	1	0.0344828
GO:0060142	GO:0060142	Regulation of syncytium formation by plasma membrane fusion	1/168	29/18670	0.230745	0.479175	0.411309	DCSTAMP	1	0.0344828
GO:0060632	GO:0060632	Regulation of microtubule-based movement	1/168	29/18670	0.230745	0.479175	0.411309	CCDC39	1	0.0344828
GO:0071280	GO:0071280	Cellular response to copper ion	1/168	29/18670	0.230745	0.479175	0.411309	MT1H	1	0.0344828
GO:0120033	GO:0120033	Negative regulation of plasma membrane bounded cell projection assembly	1/168	29/18670	0.230745	0.479175	0.411309	HRG	1	0.0344828
GO:2000171	GO:2000171	Negative regulation of dendrite development	1/168	29/18670	0.230745	0.479175	0.411309	DCC	1	0.0344828
GO:0000038	GO:0000038	Very long-chain fatty acid metabolic process	1/168	30/18670	0.237677	0.485779	0.416978	CYP4F2	1	0.0333333
GO:0002828	GO:0002828	Regulation of type 2 immune response	1/168	30/18670	0.237677	0.485779	0.416978	ARG1	1	0.0333333
GO:0007274	GO:0007274	Neuromuscular synaptic transmission	1/168	30/18670	0.237677	0.485779	0.416978	CHRNA1	1	0.0333333
GO:0010743	GO:0010743	Regulation of macrophage derived foam cell differentiation	1/168	30/18670	0.237677	0.485779	0.416978	CRP	1	0.0333333
GO:0032607	GO:0032607	Interferon-alpha production	1/168	30/18670	0.237677	0.485779	0.416978	MMP12	1	0.0333333
GO:0043171	GO:0043171	Peptide catabolic process	1/168	30/18670	0.237677	0.485779	0.416978	GGTLC1	1	0.0333333
GO:0046596	GO:0046596	Regulation of viral entry into host cell	1/168	30/18670	0.237677	0.485779	0.416978	APCS	1	0.0333333
GO:0048147	GO:0048147	Negative regulation of fibroblast proliferation	1/168	30/18670	0.237677	0.485779	0.416978	C1QL4	1	0.0333333
GO:0050690	GO:0050690	Regulation of defense response to virus by virus	1/168	30/18670	0.237677	0.485779	0.416978	CD8B	1	0.0333333
GO:0051491	GO:0051491	Positive regulation of filopodium assembly	1/168	30/18670	0.237677	0.485779	0.416978	PLPPR5	1	0.0333333
GO:0071549	GO:0071549	Cellular response to dexamethasone stimulus	1/168	30/18670	0.237677	0.485779	0.416978	ARG1	1	0.0333333
GO:0090022	GO:0090022	Regulation of neutrophil chemotaxis	1/168	30/18670	0.237677	0.485779	0.416978	LBP	1	0.0333333
GO:0097421	GO:0097421	Liver regeneration	1/168	30/18670	0.237677	0.485779	0.416978	CPB2	1	0.0333333
GO:1905476	GO:1905476	Negative regulation of protein localization to membrane	1/168	30/18670	0.237677	0.485779	0.416978	LRRC15	1	0.0333333
GO:0002675	GO:0002675	Positive regulation of acute inflammatory response	1/168	31/18670	0.244548	0.493331	0.42346	FFAR2	1	0.0322581
GO:0002724	GO:0002724	Regulation of T cell cytokine production	1/168	31/18670	0.244548	0.493331	0.42346	ARG1	1	0.0322581
GO:0003401	GO:0003401	Axis elongation	1/168	31/18670	0.244548	0.493331	0.42346	FGF10	1	0.0322581
GO:0009954	GO:0009954	Proximal/distal pattern formation	1/168	31/18670	0.244548	0.493331	0.42346	FGF10	1	0.0322581
GO:0033198	GO:0033198	Response to ATP	1/168	31/18670	0.244548	0.493331	0.42346	P2RX5	1	0.0322581
GO:0035767	GO:0035767	Endothelial cell chemotaxis	1/168	31/18670	0.244548	0.493331	0.42346	HRG	1	0.0322581
GO:0045742	GO:0045742	Positive regulation of epidermal growth factor receptor signaling pathway	1/168	31/18670	0.244548	0.493331	0.42346	AGR2	1	0.0322581
GO:0045880	GO:0045880	Positive regulation of smoothened signaling pathway	1/168	31/18670	0.244548	0.493331	0.42346	FOXA1	1	0.0322581
GO:0048710	GO:0048710	Regulation of astrocyte differentiation	1/168	31/18670	0.244548	0.493331	0.42346	F2	1	0.0322581
GO:1903319	GO:1903319	Positive regulation of protein maturation	1/168	31/18670	0.244548	0.493331	0.42346	ANGPTL8	1	0.0322581
GO:1903393	GO:1903393	Positive regulation of adherens junction organization	1/168	31/18670	0.244548	0.493331	0.42346	HRG	1	0.0322581
GO:0001569	GO:0001569	Branching involved in blood vessel morphogenesis	1/168	32/18670	0.251357	0.496745	0.426391	SEMA3E	1	0.03125
GO:0003338	GO:0003338	Metanephros morphogenesis	1/168	32/18670	0.251357	0.496745	0.426391	FGF10	1	0.03125
GO:0015012	GO:0015012	Heparan sulfate proteoglycan biosynthetic process	1/168	32/18670	0.251357	0.496745	0.426391	HS3ST2	1	0.03125
GO:0035587	GO:0035587	Purinergic receptor signaling pathway	1/168	32/18670	0.251357	0.496745	0.426391	P2RX5	1	0.03125
GO:0042744	GO:0042744	Hydrogen peroxide catabolic process	1/168	32/18670	0.251357	0.496745	0.426391	HP	1	0.03125
GO:0045922	GO:0045922	Negative regulation of fatty acid metabolic process	1/168	32/18670	0.251357	0.496745	0.426391	UGT1A8	1	0.03125
GO:0048841	GO:0048841	Regulation of axon extension involved in axon guidance	1/168	32/18670	0.251357	0.496745	0.426391	SEMA3E	1	0.03125
GO:0051968	GO:0051968	Positive regulation of synaptic transmission, glutamatergic	1/168	32/18670	0.251357	0.496745	0.426391	TNR	1	0.03125
GO:0055022	GO:0055022	Negative regulation of cardiac muscle tissue growth	1/168	32/18670	0.251357	0.496745	0.426391	TBX5	1	0.03125
GO:0060317	GO:0060317	Cardiac epithelial to mesenchymal transition	1/168	32/18670	0.251357	0.496745	0.426391	WNT2	1	0.03125
GO:0060325	GO:0060325	Face morphogenesis	1/168	32/18670	0.251357	0.496745	0.426391	TBX1	1	0.03125
GO:0060674	GO:0060674	Placenta blood vessel development	1/168	32/18670	0.251357	0.496745	0.426391	WNT2	1	0.03125
GO:0061117	GO:0061117	Negative regulation of heart growth	1/168	32/18670	0.251357	0.496745	0.426391	TBX5	1	0.03125
GO:0061384	GO:0061384	Heart trabecula morphogenesis	1/168	32/18670	0.251357	0.496745	0.426391	BMP5	1	0.03125
GO:0070207	GO:0070207	Protein homotrimerization	1/168	32/18670	0.251357	0.496745	0.426391	ARG1	1	0.03125
GO:0070286	GO:0070286	Axonemal dynein complex assembly	1/168	32/18670	0.251357	0.496745	0.426391	CCDC39	1	0.03125
GO:0070570	GO:0070570	Regulation of neuron projection regeneration	1/168	32/18670	0.251357	0.496745	0.426391	TNR	1	0.03125
GO:1900745	GO:1900745	Positive regulation of p38MAPK cascade	1/168	32/18670	0.251357	0.496745	0.426391	XDH	1	0.03125
GO:1901661	GO:1901661	Quinone metabolic process	1/168	32/18670	0.251357	0.496745	0.426391	CYP4F2	1	0.03125
GO:2000778	GO:2000778	Positive regulation of interleukin-6 secretion	1/168	32/18670	0.251357	0.496745	0.426391	PAEP	1	0.03125
GO:0010591	GO:0010591	Regulation of lamellipodium assembly	1/168	33/18670	0.258105	0.503673	0.432337	HRG	1	0.030303
GO:0010737	GO:0010737	Protein kinase A signaling	1/168	33/18670	0.258105	0.503673	0.432337	GAL	1	0.030303
GO:0010837	GO:0010837	Regulation of keratinocyte proliferation	1/168	33/18670	0.258105	0.503673	0.432337	FGF10	1	0.030303
GO:0033028	GO:0033028	Myeloid cell apoptotic process	1/168	33/18670	0.258105	0.503673	0.432337	HCAR2	1	0.030303
GO:0035115	GO:0035115	Embryonic forelimb morphogenesis	1/168	33/18670	0.258105	0.503673	0.432337	TBX5	1	0.030303
GO:0040001	GO:0040001	Establishment of mitotic spindle localization	1/168	33/18670	0.258105	0.503673	0.432337	FGF10	1	0.030303
GO:0051955	GO:0051955	Regulation of amino acid transport	1/168	33/18670	0.258105	0.503673	0.432337	ARG1	1	0.030303
GO:0060603	GO:0060603	Mammary gland duct morphogenesis	1/168	33/18670	0.258105	0.503673	0.432337	FGF10	1	0.030303
GO:1901186	GO:1901186	Positive regulation of ERBB signaling pathway	1/168	33/18670	0.258105	0.503673	0.432337	AGR2	1	0.030303
GO:1901890	GO:1901890	Positive regulation of cell junction assembly	1/168	33/18670	0.258105	0.503673	0.432337	HRG	1	0.030303
GO:0000737	GO:0000737	DNA catabolic process, endonucleolytic	1/168	34/18670	0.264793	0.50863	0.436592	DNASE2B	1	0.0294118
GO:0003382	GO:0003382	Epithelial cell morphogenesis	1/168	34/18670	0.264793	0.50863	0.436592	POF1B	1	0.0294118
GO:0007435	GO:0007435	Salivary gland morphogenesis	1/168	34/18670	0.264793	0.50863	0.436592	FGF10	1	0.0294118
GO:0010574	GO:0010574	Regulation of vascular endothelial growth factor production	1/168	34/18670	0.264793	0.50863	0.436592	CXCL17	1	0.0294118
GO:0019228	GO:0019228	Neuronal action potential	1/168	34/18670	0.264793	0.50863	0.436592	CHRNA1	1	0.0294118
GO:0032892	GO:0032892	Positive regulation of organic acid transport	1/168	34/18670	0.264793	0.50863	0.436592	CYP4F2	1	0.0294118
GO:0042533	GO:0042533	Tumor necrosis factor biosynthetic process	1/168	34/18670	0.264793	0.50863	0.436592	LBP	1	0.0294118
GO:0042534	GO:0042534	Regulation of tumor necrosis factor biosynthetic process	1/168	34/18670	0.264793	0.50863	0.436592	LBP	1	0.0294118
GO:0043276	GO:0043276	Anoikis	1/168	34/18670	0.264793	0.50863	0.436592	CEACAM6	1	0.0294118
GO:0045066	GO:0045066	Regulatory T cell differentiation	1/168	34/18670	0.264793	0.50863	0.436592	PLA2G2D	1	0.0294118
GO:0048048	GO:0048048	Embryonic eye morphogenesis	1/168	34/18670	0.264793	0.50863	0.436592	FOXF2	1	0.0294118
GO:0048665	GO:0048665	Neuron fate specification	1/168	34/18670	0.264793	0.50863	0.436592	FOXA1	1	0.0294118
GO:0060795	GO:0060795	Cell fate commitment involved in formation of primary germ layer	1/168	34/18670	0.264793	0.50863	0.436592	SOX2	1	0.0294118
GO:0003203	GO:0003203	Endocardial cushion morphogenesis	1/168	35/18670	0.271421	0.513376	0.440666	BMP5	1	0.0285714
GO:0021955	GO:0021955	Central nervous system neuron axonogenesis	1/168	35/18670	0.271421	0.513376	0.440666	DCC	1	0.0285714
GO:0030262	GO:0030262	Apoptotic nuclear changes	1/168	35/18670	0.271421	0.513376	0.440666	DNASE2B	1	0.0285714
GO:0035909	GO:0035909	Aorta morphogenesis	1/168	35/18670	0.271421	0.513376	0.440666	TBX1	1	0.0285714
GO:0042092	GO:0042092	Type 2 immune response	1/168	35/18670	0.271421	0.513376	0.440666	ARG1	1	0.0285714
GO:0051294	GO:0051294	Establishment of spindle orientation	1/168	35/18670	0.271421	0.513376	0.440666	FGF10	1	0.0285714
GO:0051354	GO:0051354	Negative regulation of oxidoreductase activity	1/168	35/18670	0.271421	0.513376	0.440666	HP	1	0.0285714
GO:0060338	GO:0060338	Regulation of type I interferon-mediated signaling pathway	1/168	35/18670	0.271421	0.513376	0.440666	MMP12	1	0.0285714
GO:0098751	GO:0098751	Bone cell development	1/168	35/18670	0.271421	0.513376	0.440666	THPO	1	0.0285714
GO:0110111	GO:0110111	Negative regulation of animal organ morphogenesis	1/168	35/18670	0.271421	0.513376	0.440666	CPB2	1	0.0285714
GO:1905332	GO:1905332	Positive regulation of morphogenesis of an epithelium	1/168	35/18670	0.271421	0.513376	0.440666	WNT2	1	0.0285714
GO:0003091	GO:0003091	Renal water homeostasis	1/168	36/18670	0.277989	0.517758	0.444427	CYP4F2	1	0.0277778
GO:0006882	GO:0006882	Cellular zinc ion homeostasis	1/168	36/18670	0.277989	0.517758	0.444427	MT1H	1	0.0277778
GO:0010573	GO:0010573	Vascular endothelial growth factor production	1/168	36/18670	0.277989	0.517758	0.444427	CXCL17	1	0.0277778
GO:0010742	GO:0010742	Macrophage derived foam cell differentiation	1/168	36/18670	0.277989	0.517758	0.444427	CRP	1	0.0277778
GO:0030947	GO:0030947	Regulation of vascular endothelial growth factor receptor signaling pathway	1/168	36/18670	0.277989	0.517758	0.444427	FGF10	1	0.0277778
GO:0033572	GO:0033572	Transferrin transport	1/168	36/18670	0.277989	0.517758	0.444427	ATP6V0D2	1	0.0277778
GO:0033762	GO:0033762	Response to glucagon	1/168	36/18670	0.277989	0.517758	0.444427	ARG1	1	0.0277778
GO:0045740	GO:0045740	Positive regulation of DNA replication	1/168	36/18670	0.277989	0.517758	0.444427	FGF10	1	0.0277778
GO:0050931	GO:0050931	Pigment cell differentiation	1/168	36/18670	0.277989	0.517758	0.444427	TYRP1	1	0.0277778
GO:0090077	GO:0090077	Foam cell differentiation	1/168	36/18670	0.277989	0.517758	0.444427	CRP	1	0.0277778
GO:0090218	GO:0090218	Positive regulation of lipid kinase activity	1/168	36/18670	0.277989	0.517758	0.444427	F2	1	0.0277778
GO:0097242	GO:0097242	Amyloid-beta clearance	1/168	36/18670	0.277989	0.517758	0.444427	MARCO	1	0.0277778
GO:1901099	GO:1901099	Negative regulation of signal transduction in absence of ligand	1/168	36/18670	0.277989	0.517758	0.444427	FGF10	1	0.0277778
GO:2001240	GO:2001240	Negative regulation of extrinsic apoptotic signaling pathway in absence of ligand	1/168	36/18670	0.277989	0.517758	0.444427	FGF10	1	0.0277778
GO:0006921	GO:0006921	Cellular component disassembly involved in execution phase of apoptosis	1/168	37/18670	0.284499	0.521134	0.447325	DNASE2B	1	0.027027
GO:0007339	GO:0007339	Binding of sperm to zona pellucida	1/168	37/18670	0.284499	0.521134	0.447325	PAEP	1	0.027027
GO:0007431	GO:0007431	Salivary gland development	1/168	37/18670	0.284499	0.521134	0.447325	FGF10	1	0.027027
GO:0030201	GO:0030201	Heparan sulfate proteoglycan metabolic process	1/168	37/18670	0.284499	0.521134	0.447325	HS3ST2	1	0.027027
GO:0038083	GO:0038083	Peptidyl-tyrosine autophosphorylation	1/168	37/18670	0.284499	0.521134	0.447325	ROS1	1	0.027027
GO:0045730	GO:0045730	Respiratory burst	1/168	37/18670	0.284499	0.521134	0.447325	LBP	1	0.027027
GO:0046006	GO:0046006	Regulation of activated T cell proliferation	1/168	37/18670	0.284499	0.521134	0.447325	ARG1	1	0.027027
GO:0046839	GO:0046839	Phospholipid dephosphorylation	1/168	37/18670	0.284499	0.521134	0.447325	PLPPR5	1	0.027027
GO:0048846	GO:0048846	Axon extension involved in axon guidance	1/168	37/18670	0.284499	0.521134	0.447325	SEMA3E	1	0.027027
GO:0050691	GO:0050691	Regulation of defense response to virus by host	1/168	37/18670	0.284499	0.521134	0.447325	MMP12	1	0.027027
GO:0060323	GO:0060323	Head morphogenesis	1/168	37/18670	0.284499	0.521134	0.447325	TBX1	1	0.027027
GO:0071276	GO:0071276	Cellular response to cadmium ion	1/168	37/18670	0.284499	0.521134	0.447325	MT1H	1	0.027027
GO:1902284	GO:1902284	Neuron projection extension involved in neuron projection guidance	1/168	37/18670	0.284499	0.521134	0.447325	SEMA3E	1	0.027027
GO:2000249	GO:2000249	Regulation of actin cytoskeleton reorganization	1/168	37/18670	0.284499	0.521134	0.447325	SEMA3E	1	0.027027
GO:2000403	GO:2000403	Positive regulation of lymphocyte migration	1/168	37/18670	0.284499	0.521134	0.447325	CCL7	1	0.027027
GO:0006778	GO:0006778	Porphyrin-containing compound metabolic process	1/168	38/18670	0.29095	0.528381	0.453546	SPTA1	1	0.0263158
GO:0010831	GO:0010831	Positive regulation of myotube differentiation	1/168	38/18670	0.29095	0.528381	0.453546	TBX1	1	0.0263158
GO:0015682	GO:0015682	Ferric iron transport	1/168	38/18670	0.29095	0.528381	0.453546	ATP6V0D2	1	0.0263158
GO:0015804	GO:0015804	Neutral amino acid transport	1/168	38/18670	0.29095	0.528381	0.453546	SLC36A2	1	0.0263158
GO:0048246	GO:0048246	Macrophage chemotaxis	1/168	38/18670	0.29095	0.528381	0.453546	CXCL17	1	0.0263158
GO:0051693	GO:0051693	Actin filament capping	1/168	38/18670	0.29095	0.528381	0.453546	SPTA1	1	0.0263158
GO:0055069	GO:0055069	Zinc ion homeostasis	1/168	38/18670	0.29095	0.528381	0.453546	MT1H	1	0.0263158
GO:0072512	GO:0072512	Trivalent inorganic cation transport	1/168	38/18670	0.29095	0.528381	0.453546	ATP6V0D2	1	0.0263158
GO:1905898	GO:1905898	Positive regulation of response to endoplasmic reticulum stress	1/168	38/18670	0.29095	0.528381	0.453546	AGR2	1	0.0263158
GO:0001539	GO:0001539	Cilium or flagellum-dependent cell motility	1/168	39/18670	0.297343	0.534163	0.458509	CCDC39	1	0.025641
GO:0007210	GO:0007210	Serotonin receptor signaling pathway	1/168	39/18670	0.297343	0.534163	0.458509	HTR3A	1	0.025641
GO:0008207	GO:0008207	C21-steroid hormone metabolic process	1/168	39/18670	0.297343	0.534163	0.458509	BMP5	1	0.025641
GO:0033146	GO:0033146	Regulation of intracellular estrogen receptor signaling pathway	1/168	39/18670	0.297343	0.534163	0.458509	FOXA1	1	0.025641
GO:0045684	GO:0045684	Positive regulation of epidermis development	1/168	39/18670	0.297343	0.534163	0.458509	GAL	1	0.025641
GO:0051180	GO:0051180	Vitamin transport	1/168	39/18670	0.297343	0.534163	0.458509	TCN1	1	0.025641
GO:0060285	GO:0060285	Cilium-dependent cell motility	1/168	39/18670	0.297343	0.534163	0.458509	CCDC39	1	0.025641
GO:1905521	GO:1905521	Regulation of macrophage migration	1/168	39/18670	0.297343	0.534163	0.458509	CXCL17	1	0.025641
GO:2000648	GO:2000648	Positive regulation of stem cell proliferation	1/168	39/18670	0.297343	0.534163	0.458509	THPO	1	0.025641
GO:2000826	GO:2000826	Regulation of heart morphogenesis	1/168	39/18670	0.297343	0.534163	0.458509	TBX5	1	0.025641
GO:0002369	GO:0002369	T cell cytokine production	1/168	40/18670	0.303679	0.540132	0.463632	ARG1	1	0.025
GO:0009268	GO:0009268	Response to pH	1/168	40/18670	0.303679	0.540132	0.463632	SST	1	0.025
GO:0009395	GO:0009395	Phospholipid catabolic process	1/168	40/18670	0.303679	0.540132	0.463632	PLA2G4F	1	0.025
GO:0021532	GO:0021532	Neural tube patterning	1/168	40/18670	0.303679	0.540132	0.463632	FOXA1	1	0.025
GO:0035315	GO:0035315	Hair cell differentiation	1/168	40/18670	0.303679	0.540132	0.463632	SPINK5	1	0.025
GO:0044058	GO:0044058	Regulation of digestive system process	1/168	40/18670	0.303679	0.540132	0.463632	FGF10	1	0.025
GO:0045124	GO:0045124	Regulation of bone resorption	1/168	40/18670	0.303679	0.540132	0.463632	DCSTAMP	1	0.025
GO:0046621	GO:0046621	Negative regulation of organ growth	1/168	40/18670	0.303679	0.540132	0.463632	TBX5	1	0.025
GO:0051281	GO:0051281	Positive regulation of release of sequestered calcium ion into cytosol	1/168	40/18670	0.303679	0.540132	0.463632	F2	1	0.025
GO:0071526	GO:0071526	Semaphorin-plexin signaling pathway	1/168	40/18670	0.303679	0.540132	0.463632	SEMA3E	1	0.025
GO:0071548	GO:0071548	Response to dexamethasone	1/168	40/18670	0.303679	0.540132	0.463632	ARG1	1	0.025
GO:0006308	GO:0006308	DNA catabolic process	1/168	41/18670	0.309958	0.547464	0.469926	DNASE2B	1	0.0243902
GO:0030835	GO:0030835	Negative regulation of actin filament depolymerization	1/168	41/18670	0.309958	0.547464	0.469926	SPTA1	1	0.0243902
GO:0035136	GO:0035136	Forelimb morphogenesis	1/168	41/18670	0.309958	0.547464	0.469926	TBX5	1	0.0243902
GO:0050798	GO:0050798	Activated T cell proliferation	1/168	41/18670	0.309958	0.547464	0.469926	ARG1	1	0.0243902
GO:0090279	GO:0090279	Regulation of calcium ion import	1/168	41/18670	0.309958	0.547464	0.469926	ATP2C2	1	0.0243902
GO:1901381	GO:1901381	Positive regulation of potassium ion transmembrane transport	1/168	41/18670	0.309958	0.547464	0.469926	GAL	1	0.0243902
GO:1905209	GO:1905209	Positive regulation of cardiocyte differentiation	1/168	41/18670	0.309958	0.547464	0.469926	TBX5	1	0.0243902
GO:0006654	GO:0006654	Phosphatidic acid biosynthetic process	1/168	42/18670	0.316181	0.553912	0.475461	PLA2G2D	1	0.0238095
GO:0010470	GO:0010470	Regulation of gastrulation	1/168	42/18670	0.316181	0.553912	0.475461	FOXA2	1	0.0238095
GO:0017145	GO:0017145	Stem cell division	1/168	42/18670	0.316181	0.553912	0.475461	STRA8	1	0.0238095
GO:0031057	GO:0031057	Negative regulation of histone modification	1/168	42/18670	0.316181	0.553912	0.475461	SDR16C5	1	0.0238095
GO:0042181	GO:0042181	Ketone biosynthetic process	1/168	42/18670	0.316181	0.553912	0.475461	BMP5	1	0.0238095
GO:0097028	GO:0097028	Dendritic cell differentiation	1/168	42/18670	0.316181	0.553912	0.475461	DCSTAMP	1	0.0238095
GO:0003009	GO:0003009	Skeletal muscle contraction	1/168	43/18670	0.322349	0.560084	0.480758	CHRNA1	1	0.0232558
GO:0006692	GO:0006692	Prostanoid metabolic process	1/168	43/18670	0.322349	0.560084	0.480758	PLA2G4F	1	0.0232558
GO:0006693	GO:0006693	Prostaglandin metabolic process	1/168	43/18670	0.322349	0.560084	0.480758	PLA2G4F	1	0.0232558
GO:0032924	GO:0032924	Activin receptor signaling pathway	1/168	43/18670	0.322349	0.560084	0.480758	FGF10	1	0.0232558
GO:0046473	GO:0046473	Phosphatidic acid metabolic process	1/168	43/18670	0.322349	0.560084	0.480758	PLA2G2D	1	0.0232558
GO:0050850	GO:0050850	Positive regulation of calcium-mediated signaling	1/168	43/18670	0.322349	0.560084	0.480758	P2RX5	1	0.0232558
GO:0051293	GO:0051293	Establishment of spindle localization	1/168	43/18670	0.322349	0.560084	0.480758	FGF10	1	0.0232558
GO:0051602	GO:0051602	Response to electrical stimulus	1/168	43/18670	0.322349	0.560084	0.480758	GJB6	1	0.0232558
GO:0055026	GO:0055026	Negative regulation of cardiac muscle tissue development	1/168	43/18670	0.322349	0.560084	0.480758	TBX5	1	0.0232558
GO:1990573	GO:1990573	Potassium ion import across plasma membrane	1/168	43/18670	0.322349	0.560084	0.480758	SLC12A1	1	0.0232558
GO:0006195	GO:0006195	Purine nucleotide catabolic process	1/168	44/18670	0.32846	0.566479	0.486248	XDH	1	0.0227273
GO:0032965	GO:0032965	Regulation of collagen biosynthetic process	1/168	44/18670	0.32846	0.566479	0.486248	F2	1	0.0227273
GO:0045601	GO:0045601	Regulation of endothelial cell differentiation	1/168	44/18670	0.32846	0.566479	0.486248	XDH	1	0.0227273
GO:0046189	GO:0046189	Phenol-containing compound biosynthetic process	1/168	44/18670	0.32846	0.566479	0.486248	TYRP1	1	0.0227273
GO:0046688	GO:0046688	Response to copper ion	1/168	44/18670	0.32846	0.566479	0.486248	MT1H	1	0.0227273
GO:0051489	GO:0051489	Regulation of filopodium assembly	1/168	44/18670	0.32846	0.566479	0.486248	PLPPR5	1	0.0227273
GO:0090311	GO:0090311	Regulation of protein deacetylation	1/168	44/18670	0.32846	0.566479	0.486248	SDR16C5	1	0.0227273
GO:0090382	GO:0090382	Phagosome maturation	1/168	44/18670	0.32846	0.566479	0.486248	ATP6V0D2	1	0.0227273
GO:1902667	GO:1902667	Regulation of axon guidance	1/168	44/18670	0.32846	0.566479	0.486248	SEMA3E	1	0.0227273
GO:0014014	GO:0014014	Negative regulation of gliogenesis	1/168	45/18670	0.334517	0.571008	0.490135	F2	1	0.0222222
GO:0035987	GO:0035987	Endodermal cell differentiation	1/168	45/18670	0.334517	0.571008	0.490135	SOX2	1	0.0222222
GO:0048483	GO:0048483	Autonomic nervous system development	1/168	45/18670	0.334517	0.571008	0.490135	TBX1	1	0.0222222
GO:0048701	GO:0048701	Embryonic cranial skeleton morphogenesis	1/168	45/18670	0.334517	0.571008	0.490135	TBX1	1	0.0222222
GO:1900271	GO:1900271	Regulation of long-term synaptic potentiation	1/168	45/18670	0.334517	0.571008	0.490135	CALB2	1	0.0222222
GO:0007129	GO:0007129	Synapsis	1/168	46/18670	0.34052	0.574936	0.493507	SYCE3	1	0.0217391
GO:0007157	GO:0007157	Heterophilic cell-cell adhesion via plasma membrane cell adhesion molecules	1/168	46/18670	0.34052	0.574936	0.493507	CEACAM6	1	0.0217391
GO:0010883	GO:0010883	Regulation of lipid storage	1/168	46/18670	0.34052	0.574936	0.493507	CRP	1	0.0217391
GO:0014075	GO:0014075	Response to amine	1/168	46/18670	0.34052	0.574936	0.493507	ARG1	1	0.0217391
GO:0032369	GO:0032369	Negative regulation of lipid transport	1/168	46/18670	0.34052	0.574936	0.493507	CYP4F2	1	0.0217391
GO:0033628	GO:0033628	Regulation of cell adhesion mediated by integrin	1/168	46/18670	0.34052	0.574936	0.493507	HRG	1	0.0217391
GO:0043277	GO:0043277	Apoptotic cell clearance	1/168	46/18670	0.34052	0.574936	0.493507	MARCO	1	0.0217391
GO:0043300	GO:0043300	Regulation of leukocyte degranulation	1/168	46/18670	0.34052	0.574936	0.493507	CD177	1	0.0217391
GO:0050919	GO:0050919	Negative chemotaxis	1/168	46/18670	0.34052	0.574936	0.493507	SEMA3E	1	0.0217391
GO:0071354	GO:0071354	Cellular response to interleukin-6	1/168	46/18670	0.34052	0.574936	0.493507	FGG	1	0.0217391
GO:1900015	GO:1900015	Regulation of cytokine production involved in inflammatory response	1/168	46/18670	0.34052	0.574936	0.493507	F2	1	0.0217391
GO:0002832	GO:0002832	Negative regulation of response to biotic stimulus	1/168	47/18670	0.346469	0.582448	0.499955	SPINK5	1	0.0212766
GO:0048066	GO:0048066	Developmental pigmentation	1/168	47/18670	0.346469	0.582448	0.499955	TYRP1	1	0.0212766
GO:0061383	GO:0061383	Trabecula morphogenesis	1/168	47/18670	0.346469	0.582448	0.499955	BMP5	1	0.0212766
GO:1900744	GO:1900744	Regulation of p38MAPK cascade	1/168	47/18670	0.346469	0.582448	0.499955	XDH	1	0.0212766
GO:1903115	GO:1903115	Regulation of actin filament-based movement	1/168	47/18670	0.346469	0.582448	0.499955	PDPN	1	0.0212766
GO:2001239	GO:2001239	Regulation of extrinsic apoptotic signaling pathway in absence of ligand	1/168	47/18670	0.346469	0.582448	0.499955	FGF10	1	0.0212766
GO:0002762	GO:0002762	Negative regulation of myeloid leukocyte differentiation	1/168	48/18670	0.352365	0.585181	0.502302	APCS	1	0.0208333
GO:0007528	GO:0007528	Neuromuscular junction development	1/168	48/18670	0.352365	0.585181	0.502302	CHRNA1	1	0.0208333
GO:0007595	GO:0007595	Lactation	1/168	48/18670	0.352365	0.585181	0.502302	XDH	1	0.0208333
GO:0009311	GO:0009311	Oligosaccharide metabolic process	1/168	48/18670	0.352365	0.585181	0.502302	ST8SIA6	1	0.0208333
GO:0010107	GO:0010107	Potassium ion import	1/168	48/18670	0.352365	0.585181	0.502302	SLC12A1	1	0.0208333
GO:0035272	GO:0035272	Exocrine system development	1/168	48/18670	0.352365	0.585181	0.502302	FGF10	1	0.0208333
GO:0043268	GO:0043268	Positive regulation of potassium ion transport	1/168	48/18670	0.352365	0.585181	0.502302	GAL	1	0.0208333
GO:0046850	GO:0046850	Regulation of bone remodeling	1/168	48/18670	0.352365	0.585181	0.502302	DCSTAMP	1	0.0208333
GO:0051653	GO:0051653	Spindle localization	1/168	48/18670	0.352365	0.585181	0.502302	FGF10	1	0.0208333
GO:0060324	GO:0060324	Face development	1/168	48/18670	0.352365	0.585181	0.502302	TBX1	1	0.0208333
GO:0072604	GO:0072604	Interleukin-6 secretion	1/168	48/18670	0.352365	0.585181	0.502302	PAEP	1	0.0208333
GO:0002534	GO:0002534	Cytokine production involved in inflammatory response	1/168	49/18670	0.358207	0.590675	0.507017	F2	1	0.0204082
GO:0002686	GO:0002686	Negative regulation of leukocyte migration	1/168	49/18670	0.358207	0.590675	0.507017	BMP5	1	0.0204082
GO:0010712	GO:0010712	Regulation of collagen metabolic process	1/168	49/18670	0.358207	0.590675	0.507017	F2	1	0.0204082
GO:0030857	GO:0030857	Negative regulation of epithelial cell differentiation	1/168	49/18670	0.358207	0.590675	0.507017	XDH	1	0.0204082
GO:0035094	GO:0035094	Response to nicotine	1/168	49/18670	0.358207	0.590675	0.507017	CHRNA1	1	0.0204082
GO:0051205	GO:0051205	Protein insertion into membrane	1/168	49/18670	0.358207	0.590675	0.507017	RTP3	1	0.0204082
GO:1903018	GO:1903018	Regulation of glycoprotein metabolic process	1/168	49/18670	0.358207	0.590675	0.507017	APCS	1	0.0204082
GO:0001706	GO:0001706	Endoderm formation	1/168	50/18670	0.363998	0.594334	0.510158	SOX2	1	0.02
GO:0001961	GO:0001961	Positive regulation of cytokine-mediated signaling pathway	1/168	50/18670	0.363998	0.594334	0.510158	MMP12	1	0.02
GO:0009948	GO:0009948	Anterior/posterior axis specification	1/168	50/18670	0.363998	0.594334	0.510158	FOXA2	1	0.02
GO:0010171	GO:0010171	Body morphogenesis	1/168	50/18670	0.363998	0.594334	0.510158	TBX1	1	0.02
GO:0010718	GO:0010718	Positive regulation of epithelial to mesenchymal transition	1/168	50/18670	0.363998	0.594334	0.510158	PDPN	1	0.02
GO:0033059	GO:0033059	Cellular pigmentation	1/168	50/18670	0.363998	0.594334	0.510158	TYRP1	1	0.02
GO:0042398	GO:0042398	Cellular modified amino acid biosynthetic process	1/168	50/18670	0.363998	0.594334	0.510158	CKMT2	1	0.02
GO:1900087	GO:1900087	Positive regulation of G1/S transition of mitotic cell cycle	1/168	50/18670	0.363998	0.594334	0.510158	FGF10	1	0.02
GO:1903793	GO:1903793	Positive regulation of anion transport	1/168	50/18670	0.363998	0.594334	0.510158	CYP4F2	1	0.02
GO:0002712	GO:0002712	Regulation of B cell mediated immunity	1/168	51/18670	0.369736	0.597424	0.51281	C4BPA	1	0.0196078
GO:0002889	GO:0002889	Regulation of immunoglobulin mediated immune response	1/168	51/18670	0.369736	0.597424	0.51281	C4BPA	1	0.0196078
GO:0019369	GO:0019369	Arachidonic acid metabolic process	1/168	51/18670	0.369736	0.597424	0.51281	CYP4F2	1	0.0196078
GO:0021545	GO:0021545	Cranial nerve development	1/168	51/18670	0.369736	0.597424	0.51281	TBX1	1	0.0196078
GO:0030834	GO:0030834	Regulation of actin filament depolymerization	1/168	51/18670	0.369736	0.597424	0.51281	SPTA1	1	0.0196078
GO:0031103	GO:0031103	Axon regeneration	1/168	51/18670	0.369736	0.597424	0.51281	TNR	1	0.0196078
GO:0045599	GO:0045599	Negative regulation of fat cell differentiation	1/168	51/18670	0.369736	0.597424	0.51281	C1QL4	1	0.0196078
GO:0045668	GO:0045668	Negative regulation of osteoblast differentiation	1/168	51/18670	0.369736	0.597424	0.51281	GDF10	1	0.0196078
GO:0048641	GO:0048641	Regulation of skeletal muscle tissue development	1/168	51/18670	0.369736	0.597424	0.51281	TBX1	1	0.0196078
GO:0051452	GO:0051452	Intracellular pH reduction	1/168	51/18670	0.369736	0.597424	0.51281	ATP6V0D2	1	0.0196078
GO:0072523	GO:0072523	Purine-containing compound catabolic process	1/168	51/18670	0.369736	0.597424	0.51281	XDH	1	0.0196078
GO:0003179	GO:0003179	Heart valve morphogenesis	1/168	52/18670	0.375423	0.603393	0.517934	TBX5	1	0.0192308
GO:0030514	GO:0030514	Negative regulation of BMP signaling pathway	1/168	52/18670	0.375423	0.603393	0.517934	TMPRSS6	1	0.0192308
GO:0050885	GO:0050885	Neuromuscular process controlling balance	1/168	52/18670	0.375423	0.603393	0.517934	TNR	1	0.0192308
GO:0072132	GO:0072132	Mesenchyme morphogenesis	1/168	52/18670	0.375423	0.603393	0.517934	BMP5	1	0.0192308
GO:0007131	GO:0007131	Reciprocal meiotic recombination	1/168	53/18670	0.381059	0.606881	0.520928	SYCE3	1	0.0188679
GO:0032715	GO:0032715	Negative regulation of interleukin-6 production	1/168	53/18670	0.381059	0.606881	0.520928	ORM1	1	0.0188679
GO:0035036	GO:0035036	Sperm-egg recognition	1/168	53/18670	0.381059	0.606881	0.520928	PAEP	1	0.0188679
GO:0035065	GO:0035065	Regulation of histone acetylation	1/168	53/18670	0.381059	0.606881	0.520928	SDR16C5	1	0.0188679
GO:0038066	GO:0038066	P38MAPK cascade	1/168	53/18670	0.381059	0.606881	0.520928	XDH	1	0.0188679
GO:0045744	GO:0045744	Negative regulation of G protein-coupled receptor signaling pathway	1/168	53/18670	0.381059	0.606881	0.520928	RGS13	1	0.0188679
GO:0045851	GO:0045851	PH reduction	1/168	53/18670	0.381059	0.606881	0.520928	ATP6V0D2	1	0.0188679
GO:1903307	GO:1903307	Positive regulation of regulated secretory pathway	1/168	53/18670	0.381059	0.606881	0.520928	CD177	1	0.0188679
GO:1905517	GO:1905517	Macrophage migration	1/168	53/18670	0.381059	0.606881	0.520928	CXCL17	1	0.0188679
GO:0002720	GO:0002720	Positive regulation of cytokine production involved in immune response	1/168	54/18670	0.386644	0.608292	0.522139	FFAR2	1	0.0185185
GO:0002763	GO:0002763	Positive regulation of myeloid leukocyte differentiation	1/168	54/18670	0.386644	0.608292	0.522139	DCSTAMP	1	0.0185185
GO:0006636	GO:0006636	Unsaturated fatty acid biosynthetic process	1/168	54/18670	0.386644	0.608292	0.522139	PLA2G4F	1	0.0185185
GO:0030042	GO:0030042	Actin filament depolymerization	1/168	54/18670	0.386644	0.608292	0.522139	SPTA1	1	0.0185185
GO:0035825	GO:0035825	Homologous recombination	1/168	54/18670	0.386644	0.608292	0.522139	SYCE3	1	0.0185185
GO:0045747	GO:0045747	Positive regulation of Notch signaling pathway	1/168	54/18670	0.386644	0.608292	0.522139	FGF10	1	0.0185185
GO:0050994	GO:0050994	Regulation of lipid catabolic process	1/168	54/18670	0.386644	0.608292	0.522139	HCAR2	1	0.0185185
GO:0061512	GO:0061512	Protein localization to cilium	1/168	54/18670	0.386644	0.608292	0.522139	CCDC39	1	0.0185185
GO:0070206	GO:0070206	Protein trimerization	1/168	54/18670	0.386644	0.608292	0.522139	ARG1	1	0.0185185
GO:1904645	GO:1904645	Response to amyloid-beta	1/168	54/18670	0.386644	0.608292	0.522139	MMP12	1	0.0185185
GO:0003229	GO:0003229	Ventricular cardiac muscle tissue development	1/168	55/18670	0.392179	0.611632	0.525006	TBX5	1	0.0181818
GO:0032781	GO:0032781	Positive regulation of ATPase activity	1/168	55/18670	0.392179	0.611632	0.525006	FGF10	1	0.0181818
GO:0042220	GO:0042220	Response to cocaine	1/168	55/18670	0.392179	0.611632	0.525006	HTR3A	1	0.0181818
GO:0043030	GO:0043030	Regulation of macrophage activation	1/168	55/18670	0.392179	0.611632	0.525006	LBP	1	0.0181818
GO:0043954	GO:0043954	Cellular component maintenance	1/168	55/18670	0.392179	0.611632	0.525006	CD177	1	0.0181818
GO:0044273	GO:0044273	Sulfur compound catabolic process	1/168	55/18670	0.392179	0.611632	0.525006	GGTLC1	1	0.0181818
GO:0070830	GO:0070830	Bicellular tight junction assembly	1/168	55/18670	0.392179	0.611632	0.525006	POF1B	1	0.0181818
GO:2000242	GO:2000242	Negative regulation of reproductive process	1/168	55/18670	0.392179	0.611632	0.525006	PAEP	1	0.0181818
GO:0000768	GO:0000768	Syncytium formation by plasma membrane fusion	1/168	56/18670	0.397665	0.614657	0.527603	DCSTAMP	1	0.0178571
GO:0001912	GO:0001912	Positive regulation of leukocyte mediated cytotoxicity	1/168	56/18670	0.397665	0.614657	0.527603	ARG1	1	0.0178571
GO:0006749	GO:0006749	Glutathione metabolic process	1/168	56/18670	0.397665	0.614657	0.527603	GGTLC1	1	0.0178571
GO:0010332	GO:0010332	Response to gamma radiation	1/168	56/18670	0.397665	0.614657	0.527603	CCL7	1	0.0178571
GO:0022029	GO:0022029	Telencephalon cell migration	1/168	56/18670	0.397665	0.614657	0.527603	TNR	1	0.0178571
GO:0046148	GO:0046148	Pigment biosynthetic process	1/168	56/18670	0.397665	0.614657	0.527603	TYRP1	1	0.0178571
GO:0050879	GO:0050879	Multicellular organismal movement	1/168	56/18670	0.397665	0.614657	0.527603	CHRNA1	1	0.0178571
GO:0050881	GO:0050881	Musculoskeletal movement	1/168	56/18670	0.397665	0.614657	0.527603	CHRNA1	1	0.0178571
GO:0098586	GO:0098586	Cellular response to virus	1/168	56/18670	0.397665	0.614657	0.527603	MMP12	1	0.0178571
GO:0120192	GO:0120192	Tight junction assembly	1/168	56/18670	0.397665	0.614657	0.527603	POF1B	1	0.0178571
GO:0140253	GO:0140253	Cell-cell fusion	1/168	56/18670	0.397665	0.614657	0.527603	DCSTAMP	1	0.0178571
GO:1903078	GO:1903078	Positive regulation of protein localization to plasma membrane	1/168	56/18670	0.397665	0.614657	0.527603	AGR2	1	0.0178571
GO:0042743	GO:0042743	Hydrogen peroxide metabolic process	1/168	57/18670	0.403101	0.617912	0.530396	HP	1	0.0175439
GO:0045143	GO:0045143	Homologous chromosome segregation	1/168	57/18670	0.403101	0.617912	0.530396	SYCE3	1	0.0175439
GO:0051055	GO:0051055	Negative regulation of lipid biosynthetic process	1/168	57/18670	0.403101	0.617912	0.530396	BMP5	1	0.0175439
GO:0060760	GO:0060760	Positive regulation of response to cytokine stimulus	1/168	57/18670	0.403101	0.617912	0.530396	MMP12	1	0.0175439
GO:0061178	GO:0061178	Regulation of insulin secretion involved in cellular response to glucose stimulus	1/168	57/18670	0.403101	0.617912	0.530396	FOXA2	1	0.0175439
GO:0071398	GO:0071398	Cellular response to fatty acid	1/168	57/18670	0.403101	0.617912	0.530396	FFAR2	1	0.0175439
GO:2000272	GO:2000272	Negative regulation of signaling receptor activity	1/168	57/18670	0.403101	0.617912	0.530396	DKK2	1	0.0175439
GO:0006949	GO:0006949	Syncytium formation	1/168	58/18670	0.408489	0.622485	0.534322	DCSTAMP	1	0.0172414
GO:0017001	GO:0017001	Antibiotic catabolic process	1/168	58/18670	0.408489	0.622485	0.534322	HP	1	0.0172414
GO:0030520	GO:0030520	Intracellular estrogen receptor signaling pathway	1/168	58/18670	0.408489	0.622485	0.534322	FOXA1	1	0.0172414
GO:0030837	GO:0030837	Negative regulation of actin filament polymerization	1/168	58/18670	0.408489	0.622485	0.534322	SPTA1	1	0.0172414
GO:0031663	GO:0031663	Lipopolysaccharide-mediated signaling pathway	1/168	58/18670	0.408489	0.622485	0.534322	LBP	1	0.0172414
GO:0035904	GO:0035904	Aorta development	1/168	58/18670	0.408489	0.622485	0.534322	TBX1	1	0.0172414
GO:0055081	GO:0055081	Anion homeostasis	1/168	58/18670	0.408489	0.622485	0.534322	SLC12A1	1	0.0172414
GO:0071385	GO:0071385	Cellular response to glucocorticoid stimulus	1/168	58/18670	0.408489	0.622485	0.534322	ARG1	1	0.0172414
GO:0021885	GO:0021885	Forebrain cell migration	1/168	59/18670	0.413828	0.62571	0.53709	TNR	1	0.0169492
GO:0033619	GO:0033619	Membrane protein proteolysis	1/168	59/18670	0.413828	0.62571	0.53709	TMPRSS6	1	0.0169492
GO:0045843	GO:0045843	Negative regulation of striated muscle tissue development	1/168	59/18670	0.413828	0.62571	0.53709	TBX5	1	0.0169492
GO:0046847	GO:0046847	Filopodium assembly	1/168	59/18670	0.413828	0.62571	0.53709	PLPPR5	1	0.0169492
GO:2000756	GO:2000756	Regulation of peptidyl-lysine acetylation	1/168	59/18670	0.413828	0.62571	0.53709	SDR16C5	1	0.0169492
GO:0048635	GO:0048635	Negative regulation of muscle organ development	1/168	60/18670	0.419119	0.630439	0.541149	TBX5	1	0.0166667
GO:0051893	GO:0051893	Regulation of focal adhesion assembly	1/168	60/18670	0.419119	0.630439	0.541149	HRG	1	0.0166667
GO:0090109	GO:0090109	Regulation of cell-substrate junction assembly	1/168	60/18670	0.419119	0.630439	0.541149	HRG	1	0.0166667
GO:0120193	GO:0120193	Tight junction organization	1/168	60/18670	0.419119	0.630439	0.541149	POF1B	1	0.0166667
GO:1902808	GO:1902808	Positive regulation of cell cycle G1/S phase transition	1/168	60/18670	0.419119	0.630439	0.541149	FGF10	1	0.0166667
GO:0003170	GO:0003170	Heart valve development	1/168	61/18670	0.424363	0.633013	0.543359	TBX5	1	0.0163934
GO:0006027	GO:0006027	Glycosaminoglycan catabolic process	1/168	61/18670	0.424363	0.633013	0.543359	STAB2	1	0.0163934
GO:0006879	GO:0006879	Cellular iron ion homeostasis	1/168	61/18670	0.424363	0.633013	0.543359	TMPRSS6	1	0.0163934
GO:0046513	GO:0046513	Ceramide biosynthetic process	1/168	61/18670	0.424363	0.633013	0.543359	ST8SIA6	1	0.0163934
GO:0071384	GO:0071384	Cellular response to corticosteroid stimulus	1/168	61/18670	0.424363	0.633013	0.543359	ARG1	1	0.0163934
GO:0009880	GO:0009880	Embryonic pattern specification	1/168	62/18670	0.42956	0.63588	0.54582	FGF10	1	0.016129
GO:0010830	GO:0010830	Regulation of myotube differentiation	1/168	62/18670	0.42956	0.63588	0.54582	TBX1	1	0.016129
GO:0035082	GO:0035082	Axoneme assembly	1/168	62/18670	0.42956	0.63588	0.54582	CCDC39	1	0.016129
GO:0045453	GO:0045453	Bone resorption	1/168	62/18670	0.42956	0.63588	0.54582	DCSTAMP	1	0.016129
GO:0051898	GO:0051898	Negative regulation of protein kinase B signaling	1/168	62/18670	0.42956	0.63588	0.54582	XDH	1	0.016129
GO:1901862	GO:1901862	Negative regulation of muscle tissue development	1/168	62/18670	0.42956	0.63588	0.54582	TBX5	1	0.016129
GO:1905268	GO:1905268	Negative regulation of chromatin organization	1/168	62/18670	0.42956	0.63588	0.54582	SDR16C5	1	0.016129
GO:0031646	GO:0031646	Positive regulation of neurological system process	1/168	63/18670	0.43471	0.64106	0.550266	TNR	1	0.015873
GO:1904377	GO:1904377	Positive regulation of protein localization to cell periphery	1/168	63/18670	0.43471	0.64106	0.550266	AGR2	1	0.015873
GO:2000401	GO:2000401	Regulation of lymphocyte migration	1/168	63/18670	0.43471	0.64106	0.550266	CCL7	1	0.015873
GO:0006826	GO:0006826	Iron ion transport	1/168	64/18670	0.439814	0.64289	0.551837	ATP6V0D2	1	0.015625
GO:0030032	GO:0030032	Lamellipodium assembly	1/168	64/18670	0.439814	0.64289	0.551837	HRG	1	0.015625
GO:0035773	GO:0035773	Insulin secretion involved in cellular response to glucose stimulus	1/168	64/18670	0.439814	0.64289	0.551837	FOXA2	1	0.015625
GO:0036498	GO:0036498	IRE1-mediated unfolded protein response	1/168	64/18670	0.439814	0.64289	0.551837	AGR2	1	0.015625
GO:0043297	GO:0043297	Apical junction assembly	1/168	64/18670	0.439814	0.64289	0.551837	POF1B	1	0.015625
GO:0043550	GO:0043550	Regulation of lipid kinase activity	1/168	64/18670	0.439814	0.64289	0.551837	F2	1	0.015625
GO:0045600	GO:0045600	Positive regulation of fat cell differentiation	1/168	64/18670	0.439814	0.64289	0.551837	WIF1	1	0.015625
GO:0046503	GO:0046503	Glycerolipid catabolic process	1/168	64/18670	0.439814	0.64289	0.551837	PLA2G4F	1	0.015625
GO:0046579	GO:0046579	Positive regulation of Ras protein signal transduction	1/168	64/18670	0.439814	0.64289	0.551837	FGF10	1	0.015625
GO:0060135	GO:0060135	Maternal process involved in female pregnancy	1/168	64/18670	0.439814	0.64289	0.551837	ARG1	1	0.015625
GO:2000378	GO:2000378	Negative regulation of reactive oxygen species metabolic process	1/168	64/18670	0.439814	0.64289	0.551837	HP	1	0.015625
GO:0006026	GO:0006026	Aminoglycan catabolic process	1/168	65/18670	0.444872	0.64623	0.554704	STAB2	1	0.0153846
GO:0009247	GO:0009247	Glycolipid biosynthetic process	1/168	65/18670	0.444872	0.64623	0.554704	ST8SIA6	1	0.0153846
GO:0045739	GO:0045739	Positive regulation of DNA repair	1/168	65/18670	0.444872	0.64623	0.554704	FGF10	1	0.0153846
GO:0048663	GO:0048663	Neuron fate commitment	1/168	65/18670	0.444872	0.64623	0.554704	FOXA1	1	0.0153846
GO:0070192	GO:0070192	Chromosome organization involved in meiotic cell cycle	1/168	65/18670	0.444872	0.64623	0.554704	SYCE3	1	0.0153846
GO:0072678	GO:0072678	T cell migration	1/168	65/18670	0.444872	0.64623	0.554704	XG	1	0.0153846
GO:1901016	GO:1901016	Regulation of potassium ion transmembrane transporter activity	1/168	65/18670	0.444872	0.64623	0.554704	GAL	1	0.0153846
GO:0006687	GO:0006687	Glycosphingolipid metabolic process	1/168	66/18670	0.449885	0.65016	0.558077	ST8SIA6	1	0.0151515
GO:1901880	GO:1901880	Negative regulation of protein depolymerization	1/168	66/18670	0.449885	0.65016	0.558077	SPTA1	1	0.0151515
GO:1904888	GO:1904888	Cranial skeletal system development	1/168	66/18670	0.449885	0.65016	0.558077	TBX1	1	0.0151515
GO:1905207	GO:1905207	Regulation of cardiocyte differentiation	1/168	66/18670	0.449885	0.65016	0.558077	TBX5	1	0.0151515
GO:0042108	GO:0042108	Positive regulation of cytokine biosynthetic process	1/168	67/18670	0.454853	0.654202	0.561546	LBP	1	0.0149254
GO:1903391	GO:1903391	Regulation of adherens junction organization	1/168	67/18670	0.454853	0.654202	0.561546	HRG	1	0.0149254
GO:0003341	GO:0003341	Cilium movement	1/168	68/18670	0.459776	0.659248	0.565878	CCDC39	1	0.0147059
GO:0033627	GO:0033627	Cell adhesion mediated by integrin	1/168	68/18670	0.459776	0.659248	0.565878	HRG	1	0.0147059
GO:0035914	GO:0035914	Skeletal muscle cell differentiation	1/168	68/18670	0.459776	0.659248	0.565878	TBX1	1	0.0147059
GO:0050891	GO:0050891	Multicellular organismal water homeostasis	1/168	68/18670	0.459776	0.659248	0.565878	CYP4F2	1	0.0147059
GO:0030166	GO:0030166	Proteoglycan biosynthetic process	1/168	69/18670	0.464655	0.665016	0.570829	HS3ST2	1	0.0144928
GO:0055008	GO:0055008	Cardiac muscle tissue morphogenesis	1/168	69/18670	0.464655	0.665016	0.570829	WNT2	1	0.0144928
GO:0002709	GO:0002709	Regulation of T cell mediated immunity	1/168	70/18670	0.46949	0.667426	0.572898	ARG1	1	0.0142857
GO:0010517	GO:0010517	Regulation of phospholipase activity	1/168	70/18670	0.46949	0.667426	0.572898	ANXA8L1	1	0.0142857
GO:0034121	GO:0034121	Regulation of toll-like receptor signaling pathway	1/168	70/18670	0.46949	0.667426	0.572898	LBP	1	0.0142857
GO:0051966	GO:0051966	Regulation of synaptic transmission, glutamatergic	1/168	70/18670	0.46949	0.667426	0.572898	TNR	1	0.0142857
GO:0061515	GO:0061515	Myeloid cell development	1/168	70/18670	0.46949	0.667426	0.572898	THPO	1	0.0142857
GO:0072091	GO:0072091	Regulation of stem cell proliferation	1/168	70/18670	0.46949	0.667426	0.572898	THPO	1	0.0142857
GO:2001259	GO:2001259	Positive regulation of cation channel activity	1/168	70/18670	0.46949	0.667426	0.572898	GAL	1	0.0142857
GO:0042531	GO:0042531	Positive regulation of tyrosine phosphorylation of STAT protein	1/168	71/18670	0.474282	0.671251	0.576181	TNFSF18	1	0.0140845
GO:0051057	GO:0051057	Positive regulation of small GTPase mediated signal transduction	1/168	71/18670	0.474282	0.671251	0.576181	FGF10	1	0.0140845
GO:1904427	GO:1904427	Positive regulation of calcium ion transmembrane transport	1/168	71/18670	0.474282	0.671251	0.576181	F2	1	0.0140845
GO:0006305	GO:0006305	DNA alkylation	1/168	72/18670	0.47903	0.673591	0.57819	ZFP57	1	0.0138889
GO:0006306	GO:0006306	DNA methylation	1/168	72/18670	0.47903	0.673591	0.57819	ZFP57	1	0.0138889
GO:0006635	GO:0006635	Fatty acid beta-oxidation	1/168	72/18670	0.47903	0.673591	0.57819	ACOXL	1	0.0138889
GO:0032272	GO:0032272	Negative regulation of protein polymerization	1/168	72/18670	0.47903	0.673591	0.57819	SPTA1	1	0.0138889
GO:0050805	GO:0050805	Negative regulation of synaptic transmission	1/168	72/18670	0.47903	0.673591	0.57819	TNR	1	0.0138889
GO:0051155	GO:0051155	Positive regulation of striated muscle cell differentiation	1/168	72/18670	0.47903	0.673591	0.57819	TBX1	1	0.0138889
GO:0003208	GO:0003208	Cardiac ventricle morphogenesis	1/168	73/18670	0.483736	0.674913	0.579325	TBX5	1	0.0136986
GO:0009988	GO:0009988	Cell-cell recognition	1/168	73/18670	0.483736	0.674913	0.579325	PAEP	1	0.0136986
GO:0031100	GO:0031100	Animal organ regeneration	1/168	73/18670	0.483736	0.674913	0.579325	CPB2	1	0.0136986
GO:0043627	GO:0043627	Response to estrogen	1/168	73/18670	0.483736	0.674913	0.579325	GAL	1	0.0136986
GO:0045685	GO:0045685	Regulation of glial cell differentiation	1/168	73/18670	0.483736	0.674913	0.579325	F2	1	0.0136986
GO:0050688	GO:0050688	Regulation of defense response to virus	1/168	73/18670	0.483736	0.674913	0.579325	MMP12	1	0.0136986
GO:1901983	GO:1901983	Regulation of protein acetylation	1/168	73/18670	0.483736	0.674913	0.579325	SDR16C5	1	0.0136986
GO:0009064	GO:0009064	Glutamine family amino acid metabolic process	1/168	74/18670	0.4884	0.676559	0.580737	ARG1	1	0.0135135
GO:0030104	GO:0030104	Water homeostasis	1/168	74/18670	0.4884	0.676559	0.580737	CYP4F2	1	0.0135135
GO:0031670	GO:0031670	Cellular response to nutrient	1/168	74/18670	0.4884	0.676559	0.580737	FOXA2	1	0.0135135
GO:0043367	GO:0043367	CD4-positive, alpha-beta T cell differentiation	1/168	74/18670	0.4884	0.676559	0.580737	PLA2G2D	1	0.0135135
GO:0051145	GO:0051145	Smooth muscle cell differentiation	1/168	74/18670	0.4884	0.676559	0.580737	FGF10	1	0.0135135
GO:0070373	GO:0070373	Negative regulation of ERK1 and ERK2 cascade	1/168	74/18670	0.4884	0.676559	0.580737	C1QL4	1	0.0135135
GO:1900006	GO:1900006	Positive regulation of dendrite development	1/168	74/18670	0.4884	0.676559	0.580737	BMP5	1	0.0135135
GO:1900182	GO:1900182	Positive regulation of protein localization to nucleus	1/168	74/18670	0.4884	0.676559	0.580737	F2	1	0.0135135
GO:1901616	GO:1901616	Organic hydroxy compound catabolic process	1/168	74/18670	0.4884	0.676559	0.580737	CYP4F2	1	0.0135135
GO:0003281	GO:0003281	Ventricular septum development	1/168	75/18670	0.493022	0.680937	0.584495	TBX5	1	0.0133333
GO:0043242	GO:0043242	Negative regulation of protein complex disassembly	1/168	75/18670	0.493022	0.680937	0.584495	SPTA1	1	0.0133333
GO:0001937	GO:0001937	Negative regulation of endothelial cell proliferation	1/168	76/18670	0.497602	0.685763	0.588638	XDH	1	0.0131579
GO:0048844	GO:0048844	Artery morphogenesis	1/168	76/18670	0.497602	0.685763	0.588638	TBX1	1	0.0131579
GO:0008344	GO:0008344	Adult locomotory behavior	1/168	77/18670	0.502142	0.690259	0.592497	FOXA2	1	0.012987
GO:0016575	GO:0016575	Histone deacetylation	1/168	77/18670	0.502142	0.690259	0.592497	SDR16C5	1	0.012987
GO:0032481	GO:0032481	Positive regulation of type I interferon production	1/168	77/18670	0.502142	0.690259	0.592497	MMP12	1	0.012987
GO:0001910	GO:0001910	Regulation of leukocyte mediated cytotoxicity	1/168	78/18670	0.50664	0.692765	0.594648	ARG1	1	0.0128205
GO:0008306	GO:0008306	Associative learning	1/168	78/18670	0.50664	0.692765	0.594648	TNR	1	0.0128205
GO:0021954	GO:0021954	Central nervous system neuron development	1/168	78/18670	0.50664	0.692765	0.594648	DCC	1	0.0128205
GO:0033143	GO:0033143	Regulation of intracellular steroid hormone receptor signaling pathway	1/168	78/18670	0.50664	0.692765	0.594648	FOXA1	1	0.0128205
GO:0072347	GO:0072347	Response to anesthetic	1/168	78/18670	0.50664	0.692765	0.594648	HTR3A	1	0.0128205
GO:0003151	GO:0003151	Outflow tract morphogenesis	1/168	79/18670	0.511098	0.696001	0.597426	TBX1	1	0.0126582
GO:0006110	GO:0006110	Regulation of glycolytic process	1/168	79/18670	0.511098	0.696001	0.597426	GCKR	1	0.0126582
GO:0007032	GO:0007032	Endosome organization	1/168	79/18670	0.511098	0.696001	0.597426	ANXA8L1	1	0.0126582
GO:0021675	GO:0021675	Nerve development	1/168	79/18670	0.511098	0.696001	0.597426	TBX1	1	0.0126582
GO:0043537	GO:0043537	Negative regulation of blood vessel endothelial cell migration	1/168	79/18670	0.511098	0.696001	0.597426	HRG	1	0.0126582
GO:0045652	GO:0045652	Regulation of megakaryocyte differentiation	1/168	79/18670	0.511098	0.696001	0.597426	THPO	1	0.0126582
GO:0055072	GO:0055072	Iron ion homeostasis	1/168	79/18670	0.511098	0.696001	0.597426	TMPRSS6	1	0.0126582
GO:0002088	GO:0002088	Lens development in camera-type eye	1/168	80/18670	0.515516	0.700789	0.601536	WNT2	1	0.0125
GO:0043462	GO:0043462	Regulation of ATPase activity	1/168	80/18670	0.515516	0.700789	0.601536	FGF10	1	0.0125
GO:0007045	GO:0007045	Cell-substrate adherens junction assembly	1/168	81/18670	0.519894	0.703049	0.603476	HRG	1	0.0123457
GO:0030512	GO:0030512	Negative regulation of transforming growth factor beta receptor signaling pathway	1/168	81/18670	0.519894	0.703049	0.603476	ONECUT1	1	0.0123457
GO:0030811	GO:0030811	Regulation of nucleotide catabolic process	1/168	81/18670	0.519894	0.703049	0.603476	GCKR	1	0.0123457
GO:0048041	GO:0048041	Focal adhesion assembly	1/168	81/18670	0.519894	0.703049	0.603476	HRG	1	0.0123457
GO:0048708	GO:0048708	Astrocyte differentiation	1/168	81/18670	0.519894	0.703049	0.603476	F2	1	0.0123457
GO:1902930	GO:1902930	Regulation of alcohol biosynthetic process	1/168	81/18670	0.519894	0.703049	0.603476	BMP5	1	0.0123457
GO:0030279	GO:0030279	Negative regulation of ossification	1/168	82/18670	0.524233	0.707275	0.607103	GDF10	1	0.0121951
GO:0051279	GO:0051279	Regulation of release of sequestered calcium ion into cytosol	1/168	82/18670	0.524233	0.707275	0.607103	F2	1	0.0121951
GO:0006970	GO:0006970	Response to osmotic stress	1/168	83/18670	0.528533	0.711018	0.610316	SST	1	0.0120482
GO:0042509	GO:0042509	Regulation of tyrosine phosphorylation of STAT protein	1/168	83/18670	0.528533	0.711018	0.610316	TNFSF18	1	0.0120482
GO:1901879	GO:1901879	Regulation of protein depolymerization	1/168	83/18670	0.528533	0.711018	0.610316	SPTA1	1	0.0120482
GO:1903845	GO:1903845	Negative regulation of cellular response to transforming growth factor beta stimulus	1/168	83/18670	0.528533	0.711018	0.610316	ONECUT1	1	0.0120482
GO:2000106	GO:2000106	Regulation of leukocyte apoptotic process	1/168	83/18670	0.528533	0.711018	0.610316	HCAR2	1	0.0120482
GO:0051453	GO:0051453	Regulation of intracellular pH	1/168	84/18670	0.532795	0.715511	0.614173	ATP6V0D2	1	0.0119048
GO:1905897	GO:1905897	Regulation of response to endoplasmic reticulum stress	1/168	84/18670	0.532795	0.715511	0.614173	AGR2	1	0.0119048
GO:1903901	GO:1903901	Negative regulation of viral life cycle	1/168	85/18670	0.537018	0.71911	0.617262	APCS	1	0.0117647
GO:0006919	GO:0006919	Activation of cysteine-type endopeptidase activity involved in apoptotic process	1/168	86/18670	0.541203	0.721919	0.619673	XDH	1	0.0116279
GO:0007260	GO:0007260	Tyrosine phosphorylation of STAT protein	1/168	86/18670	0.541203	0.721919	0.619673	TNFSF18	1	0.0116279
GO:0042058	GO:0042058	Regulation of epidermal growth factor receptor signaling pathway	1/168	86/18670	0.541203	0.721919	0.619673	AGR2	1	0.0116279
GO:0042446	GO:0042446	Hormone biosynthetic process	1/168	86/18670	0.541203	0.721919	0.619673	BMP5	1	0.0116279
GO:0070542	GO:0070542	Response to fatty acid	1/168	86/18670	0.541203	0.721919	0.619673	FFAR2	1	0.0116279
GO:0014068	GO:0014068	Positive regulation of phosphatidylinositol 3-kinase signaling	1/168	87/18670	0.545351	0.725681	0.622902	F2	1	0.0114943
GO:0030317	GO:0030317	Flagellated sperm motility	1/168	87/18670	0.545351	0.725681	0.622902	CCDC39	1	0.0114943
GO:0048477	GO:0048477	Oogenesis	1/168	87/18670	0.545351	0.725681	0.622902	STRA8	1	0.0114943
GO:0097722	GO:0097722	Sperm motility	1/168	87/18670	0.545351	0.725681	0.622902	CCDC39	1	0.0114943
GO:0043470	GO:0043470	Regulation of carbohydrate catabolic process	1/168	88/18670	0.549461	0.729118	0.625853	GCKR	1	0.0113636
GO:0097194	GO:0097194	Execution phase of apoptosis	1/168	88/18670	0.549461	0.729118	0.625853	DNASE2B	1	0.0113636
GO:1901888	GO:1901888	Regulation of cell junction assembly	1/168	88/18670	0.549461	0.729118	0.625853	HRG	1	0.0113636
GO:1902476	GO:1902476	Chloride transmembrane transport	1/168	88/18670	0.549461	0.729118	0.625853	SLC12A1	1	0.0113636
GO:0007193	GO:0007193	Adenylate cyclase-inhibiting G protein-coupled receptor signaling pathway	1/168	89/18670	0.553534	0.731034	0.627497	MARCO	1	0.011236
GO:0097306	GO:0097306	Cellular response to alcohol	1/168	89/18670	0.553534	0.731034	0.627497	CCL7	1	0.011236
GO:0001656	GO:0001656	Metanephros development	1/168	90/18670	0.557571	0.731314	0.627738	FGF10	1	0.0111111
GO:0009953	GO:0009953	Dorsal/ventral pattern formation	1/168	90/18670	0.557571	0.731314	0.627738	FOXA1	1	0.0111111
GO:0030641	GO:0030641	Regulation of cellular pH	1/168	90/18670	0.557571	0.731314	0.627738	ATP6V0D2	1	0.0111111
GO:0030901	GO:0030901	Midbrain development	1/168	90/18670	0.557571	0.731314	0.627738	WNT2	1	0.0111111
GO:0031058	GO:0031058	Positive regulation of histone modification	1/168	90/18670	0.557571	0.731314	0.627738	SDR16C5	1	0.0111111
GO:0034333	GO:0034333	Adherens junction assembly	1/168	90/18670	0.557571	0.731314	0.627738	HRG	1	0.0111111
GO:0045132	GO:0045132	Meiotic chromosome segregation	1/168	90/18670	0.557571	0.731314	0.627738	SYCE3	1	0.0111111
GO:0046849	GO:0046849	Bone remodeling	1/168	90/18670	0.557571	0.731314	0.627738	DCSTAMP	1	0.0111111
GO:1901379	GO:1901379	Regulation of potassium ion transmembrane transport	1/168	90/18670	0.557571	0.731314	0.627738	GAL	1	0.0111111
GO:0001578	GO:0001578	Microtubule bundle formation	1/168	91/18670	0.561571	0.733442	0.629564	CCDC39	1	0.010989
GO:0030510	GO:0030510	Regulation of BMP signaling pathway	1/168	91/18670	0.561571	0.733442	0.629564	TMPRSS6	1	0.010989
GO:0045638	GO:0045638	Negative regulation of myeloid cell differentiation	1/168	91/18670	0.561571	0.733442	0.629564	APCS	1	0.010989
GO:0060333	GO:0060333	Interferon-gamma-mediated signaling pathway	1/168	91/18670	0.561571	0.733442	0.629564	ARG1	1	0.010989
GO:0060606	GO:0060606	Tube closure	1/168	91/18670	0.561571	0.733442	0.629564	FGF10	1	0.010989
GO:1901992	GO:1901992	Positive regulation of mitotic cell cycle phase transition	1/168	91/18670	0.561571	0.733442	0.629564	FGF10	1	0.010989
GO:0006672	GO:0006672	Ceramide metabolic process	1/168	92/18670	0.565536	0.73738	0.632944	ST8SIA6	1	0.0108696
GO:0035710	GO:0035710	CD4-positive, alpha-beta T cell activation	1/168	92/18670	0.565536	0.73738	0.632944	PLA2G2D	1	0.0108696
GO:0003073	GO:0003073	Regulation of systemic arterial blood pressure	1/168	93/18670	0.569465	0.739606	0.634855	CYP4F2	1	0.0107527
GO:0006476	GO:0006476	Protein deacetylation	1/168	93/18670	0.569465	0.739606	0.634855	SDR16C5	1	0.0107527
GO:0032092	GO:0032092	Positive regulation of protein binding	1/168	93/18670	0.569465	0.739606	0.634855	SPTA1	1	0.0107527
GO:0035249	GO:0035249	Synaptic transmission, glutamatergic	1/168	93/18670	0.569465	0.739606	0.634855	TNR	1	0.0107527
GO:0048704	GO:0048704	Embryonic skeletal system morphogenesis	1/168	93/18670	0.569465	0.739606	0.634855	TBX1	1	0.0107527
GO:1901184	GO:1901184	Regulation of ERBB signaling pathway	1/168	93/18670	0.569465	0.739606	0.634855	AGR2	1	0.0107527
GO:1901655	GO:1901655	Cellular response to ketone	1/168	93/18670	0.569465	0.739606	0.634855	ARG1	1	0.0107527
GO:0006029	GO:0006029	Proteoglycan metabolic process	1/168	94/18670	0.573358	0.741768	0.636711	HS3ST2	1	0.0106383
GO:0044728	GO:0044728	DNA methylation or demethylation	1/168	94/18670	0.573358	0.741768	0.636711	ZFP57	1	0.0106383
GO:0060993	GO:0060993	Kidney morphogenesis	1/168	94/18670	0.573358	0.741768	0.636711	FGF10	1	0.0106383
GO:0002702	GO:0002702	Positive regulation of production of molecular mediator of immune response	1/168	95/18670	0.577217	0.743458	0.638161	FFAR2	1	0.0105263
GO:0042102	GO:0042102	Positive regulation of T cell proliferation	1/168	95/18670	0.577217	0.743458	0.638161	SPTA1	1	0.0105263
GO:0042116	GO:0042116	Macrophage activation	1/168	95/18670	0.577217	0.743458	0.638161	LBP	1	0.0105263
GO:0050810	GO:0050810	Regulation of steroid biosynthetic process	1/168	95/18670	0.577217	0.743458	0.638161	BMP5	1	0.0105263
GO:0051196	GO:0051196	Regulation of coenzyme metabolic process	1/168	95/18670	0.577217	0.743458	0.638161	GCKR	1	0.0105263
GO:0051952	GO:0051952	Regulation of amine transport	1/168	95/18670	0.577217	0.743458	0.638161	ARG1	1	0.0105263
GO:0060337	GO:0060337	Type I interferon signaling pathway	1/168	95/18670	0.577217	0.743458	0.638161	MMP12	1	0.0105263
GO:0071357	GO:0071357	Cellular response to type I interferon	1/168	95/18670	0.577217	0.743458	0.638161	MMP12	1	0.0105263
GO:0019217	GO:0019217	Regulation of fatty acid metabolic process	1/168	96/18670	0.581041	0.745338	0.639775	UGT1A8	1	0.0104167
GO:0030219	GO:0030219	Megakaryocyte differentiation	1/168	96/18670	0.581041	0.745338	0.639775	THPO	1	0.0104167
GO:0048010	GO:0048010	Vascular endothelial growth factor receptor signaling pathway	1/168	96/18670	0.581041	0.745338	0.639775	FGF10	1	0.0104167
GO:0097327	GO:0097327	Response to antineoplastic agent	1/168	96/18670	0.581041	0.745338	0.639775	ARG1	1	0.0104167
GO:2001169	GO:2001169	Regulation of ATP biosynthetic process	1/168	96/18670	0.581041	0.745338	0.639775	GCKR	1	0.0104167
GO:0007044	GO:0007044	Cell-substrate junction assembly	1/168	97/18670	0.58483	0.747479	0.641613	HRG	1	0.0103093
GO:0010596	GO:0010596	Negative regulation of endothelial cell migration	1/168	97/18670	0.58483	0.747479	0.641613	HRG	1	0.0103093
GO:0014020	GO:0014020	Primary neural tube formation	1/168	97/18670	0.58483	0.747479	0.641613	BMP5	1	0.0103093
GO:0030316	GO:0030316	Osteoclast differentiation	1/168	97/18670	0.58483	0.747479	0.641613	DCSTAMP	1	0.0103093
GO:2001022	GO:2001022	Positive regulation of response to DNA damage stimulus	1/168	97/18670	0.58483	0.747479	0.641613	FGF10	1	0.0103093
GO:0006885	GO:0006885	Regulation of pH	1/168	98/18670	0.588585	0.749811	0.643614	ATP6V0D2	1	0.0102041
GO:0019886	GO:0019886	Antigen processing and presentation of exogenous peptide antigen via MHC class II	1/168	98/18670	0.588585	0.749811	0.643614	CTSE	1	0.0102041
GO:0043473	GO:0043473	Pigmentation	1/168	98/18670	0.588585	0.749811	0.643614	TYRP1	1	0.0102041
GO:0050848	GO:0050848	Regulation of calcium-mediated signaling	1/168	98/18670	0.588585	0.749811	0.643614	P2RX5	1	0.0102041
GO:0019395	GO:0019395	Fatty acid oxidation	1/168	99/18670	0.592307	0.752495	0.645918	ACOXL	1	0.010101
GO:0030838	GO:0030838	Positive regulation of actin filament polymerization	1/168	99/18670	0.592307	0.752495	0.645918	CCL24	1	0.010101
GO:0034340	GO:0034340	Response to type I interferon	1/168	99/18670	0.592307	0.752495	0.645918	MMP12	1	0.010101
GO:0048525	GO:0048525	Negative regulation of viral process	1/168	99/18670	0.592307	0.752495	0.645918	APCS	1	0.010101
GO:0070301	GO:0070301	Cellular response to hydrogen peroxide	1/168	99/18670	0.592307	0.752495	0.645918	ARG1	1	0.010101
GO:0022600	GO:0022600	Digestive system process	1/168	100/18670	0.595995	0.754955	0.64803	FGF10	1	0.01
GO:0060840	GO:0060840	Artery development	1/168	100/18670	0.595995	0.754955	0.64803	TBX1	1	0.01
GO:0120034	GO:0120034	Positive regulation of plasma membrane bounded cell projection assembly	1/168	100/18670	0.595995	0.754955	0.64803	PLPPR5	1	0.01
GO:0002495	GO:0002495	Antigen processing and presentation of peptide antigen via MHC class II	1/168	101/18670	0.59965	0.757692	0.65038	CTSE	1	0.00990099
GO:0034440	GO:0034440	Lipid oxidation	1/168	101/18670	0.59965	0.757692	0.65038	ACOXL	1	0.00990099
GO:0046632	GO:0046632	Alpha-beta T cell differentiation	1/168	101/18670	0.59965	0.757692	0.65038	PLA2G2D	1	0.00990099
GO:0001823	GO:0001823	Mesonephros development	1/168	102/18670	0.603272	0.759566	0.651988	FGF10	1	0.00980392
GO:0002504	GO:0002504	Antigen processing and presentation of peptide or polysaccharide antigen via MHC class II	1/168	102/18670	0.603272	0.759566	0.651988	CTSE	1	0.00980392
GO:0015837	GO:0015837	Amine transport	1/168	102/18670	0.603272	0.759566	0.651988	ARG1	1	0.00980392
GO:0030148	GO:0030148	Sphingolipid biosynthetic process	1/168	102/18670	0.603272	0.759566	0.651988	ST8SIA6	1	0.00980392
GO:0098869	GO:0098869	Cellular oxidant detoxification	1/168	102/18670	0.603272	0.759566	0.651988	HP	1	0.00980392
GO:0007229	GO:0007229	Integrin-mediated signaling pathway	1/168	103/18670	0.606862	0.760209	0.652539	CD177	1	0.00970874
GO:0018958	GO:0018958	Phenol-containing compound metabolic process	1/168	103/18670	0.606862	0.760209	0.652539	TYRP1	1	0.00970874
GO:0032091	GO:0032091	Negative regulation of protein binding	1/168	103/18670	0.606862	0.760209	0.652539	CCL23	1	0.00970874
GO:0035601	GO:0035601	Protein deacylation	1/168	103/18670	0.606862	0.760209	0.652539	SDR16C5	1	0.00970874
GO:1902106	GO:1902106	Negative regulation of leukocyte differentiation	1/168	103/18670	0.606862	0.760209	0.652539	APCS	1	0.00970874
GO:1905269	GO:1905269	Positive regulation of chromatin organization	1/168	103/18670	0.606862	0.760209	0.652539	SDR16C5	1	0.00970874
GO:0071887	GO:0071887	Leukocyte apoptotic process	1/168	104/18670	0.610419	0.763148	0.655063	HCAR2	1	0.00961538
GO:0098732	GO:0098732	Macromolecule deacylation	1/168	104/18670	0.610419	0.763148	0.655063	SDR16C5	1	0.00961538
GO:0001841	GO:0001841	Neural tube formation	1/168	105/18670	0.613944	0.764968	0.656625	BMP5	1	0.00952381
GO:0007009	GO:0007009	Plasma membrane organization	1/168	105/18670	0.613944	0.764968	0.656625	SPTA1	1	0.00952381
GO:0008593	GO:0008593	Regulation of Notch signaling pathway	1/168	105/18670	0.613944	0.764968	0.656625	FGF10	1	0.00952381
GO:0032006	GO:0032006	Regulation of TOR signaling	1/168	105/18670	0.613944	0.764968	0.656625	ROS1	1	0.00952381
GO:0043266	GO:0043266	Regulation of potassium ion transport	1/168	105/18670	0.613944	0.764968	0.656625	GAL	1	0.00952381
GO:0002286	GO:0002286	T cell activation involved in immune response	1/168	106/18670	0.617438	0.76686	0.658249	TNFSF18	1	0.00943396
GO:0002456	GO:0002456	T cell mediated immunity	1/168	106/18670	0.617438	0.76686	0.658249	ARG1	1	0.00943396
GO:0021510	GO:0021510	Spinal cord development	1/168	106/18670	0.617438	0.76686	0.658249	DCC	1	0.00943396
GO:1901606	GO:1901606	Alpha-amino acid catabolic process	1/168	106/18670	0.617438	0.76686	0.658249	ARG1	1	0.00943396
GO:1901989	GO:1901989	Positive regulation of cell cycle phase transition	1/168	106/18670	0.617438	0.76686	0.658249	FGF10	1	0.00943396
GO:0051341	GO:0051341	Regulation of oxidoreductase activity	1/168	107/18670	0.6209	0.76911	0.660181	HP	1	0.00934579
GO:0006275	GO:0006275	Regulation of DNA replication	1/168	108/18670	0.624331	0.770493	0.661367	FGF10	1	0.00925926
GO:0006821	GO:0006821	Chloride transport	1/168	108/18670	0.624331	0.770493	0.661367	SLC12A1	1	0.00925926
GO:0030004	GO:0030004	Cellular monovalent inorganic cation homeostasis	1/168	108/18670	0.624331	0.770493	0.661367	ATP6V0D2	1	0.00925926
GO:0071156	GO:0071156	Regulation of cell cycle arrest	1/168	108/18670	0.624331	0.770493	0.661367	FGF10	1	0.00925926
GO:0001676	GO:0001676	Long-chain fatty acid metabolic process	1/168	109/18670	0.627731	0.772643	0.663213	CYP4F2	1	0.00917431
GO:0006493	GO:0006493	Protein O-linked glycosylation	1/168	109/18670	0.627731	0.772643	0.663213	ST8SIA6	1	0.00917431
GO:0051149	GO:0051149	Positive regulation of muscle cell differentiation	1/168	109/18670	0.627731	0.772643	0.663213	TBX1	1	0.00917431
GO:0051261	GO:0051261	Protein depolymerization	1/168	109/18670	0.627731	0.772643	0.663213	SPTA1	1	0.00917431
GO:0006024	GO:0006024	Glycosaminoglycan biosynthetic process	1/168	110/18670	0.6311	0.775303	0.665496	HS3ST2	1	0.00909091
GO:0006664	GO:0006664	Glycolipid metabolic process	1/168	110/18670	0.6311	0.775303	0.665496	ST8SIA6	1	0.00909091
GO:0006406	GO:0006406	MRNA export from nucleus	1/168	111/18670	0.63444	0.776389	0.666428	NXF3	1	0.00900901
GO:0071427	GO:0071427	MRNA-containing ribonucleoprotein complex export from nucleus	1/168	111/18670	0.63444	0.776389	0.666428	NXF3	1	0.00900901
GO:0098661	GO:0098661	Inorganic anion transmembrane transport	1/168	111/18670	0.63444	0.776389	0.666428	SLC12A1	1	0.00900901
GO:1903509	GO:1903509	Liposaccharide metabolic process	1/168	111/18670	0.63444	0.776389	0.666428	ST8SIA6	1	0.00900901
GO:0014902	GO:0014902	Myotube differentiation	1/168	112/18670	0.637749	0.776767	0.666752	TBX1	1	0.00892857
GO:0017158	GO:0017158	Regulation of calcium ion-dependent exocytosis	1/168	112/18670	0.637749	0.776767	0.666752	TRPV6	1	0.00892857
GO:0043279	GO:0043279	Response to alkaloid	1/168	112/18670	0.637749	0.776767	0.666752	HTR3A	1	0.00892857
GO:1903828	GO:1903828	Negative regulation of cellular protein localization	1/168	112/18670	0.637749	0.776767	0.666752	LRRC15	1	0.00892857
[truncated: 332 more rows]
