# Supplementary material for: A novel immune-related model to predict prognosis and responsiveness to checkpoint and angiogenesis blockade therapy in advanced renal cancer
Source: Front Oncol. 2023 Mar 14;13:1127448. doi: 10.3389/fonc.2023.1127448 (PMC10043594; doi:10.3389/fonc.2023.1127448)
Supplement: Supplementary file 7 [file Table_5.xlsx]

## Sheet: sheet1
Supplementary table 5: KEGG analysis for nine DEGs associated with the efficacy of atezolizumab plus bevacizumab therapies in the IMmotion151 cohort.
	ID	Description	GeneRatio	BgRatio	pvalue	p.adjust	qvalue	geneID	Count	Richfactor
hsa04060	hsa04060	Cytokine-cytokine receptor interaction	13/81	295/8096	6.19801e-06	0.00081194	0.000704616	6349/653/8995/6354/9560/7066/2662/6368/284340/6369/6357/608/388372	13	0.0440678
hsa04080	hsa04080	Neuroactive ligand-receptor interaction	8/81	342/8096	0.0205597	0.187614	0.162815	5367/5026/1134/51083/2147/2922/5644/6750	8	0.0233918
hsa04610	hsa04610	Complement and coagulation cascades	7/81	85/8096	2.03359e-05	0.001332	0.00115594	722/2266/732/1361/2243/2244/2147	7	0.0823529
hsa04061	hsa04061	Viral protein interaction with cytokine and cytokine receptor	7/81	100/8096	5.84788e-05	0.00255358	0.00221604	6349/6354/9560/6368/6369/6357/388372	7	0.07
hsa04062	hsa04062	Chemokine signaling pathway	7/81	192/8096	0.002991	0.0703992	0.0610937	6349/6354/9560/6368/6369/6357/388372	7	0.0364583
hsa00830	hsa00830	Retinol metabolism	5/81	68/8096	0.000563462	0.0184534	0.0160142	195814/1592/54576/7363/54575	5	0.0735294
hsa04611	hsa04611	Platelet activation	5/81	124/8096	0.00788213	0.116985	0.101522	2266/2243/255189/2244/2147	5	0.0403226
hsa04145	hsa04145	Phagosome	5/81	152/8096	0.0178536	0.187614	0.162815	2204/653509/729238/8685/245972	5	0.0328947
hsa05171	hsa05171	Coronavirus disease - COVID-19	5/81	232/8096	0.0823237	0.363455	0.315413	2266/732/2243/2244/2147	5	0.0215517
hsa00983	hsa00983	Drug metabolism - other enzymes	4/81	80/8096	0.00827232	0.116985	0.101522	7498/54576/7363/54575	4	0.05
hsa04064	hsa04064	NF-kappa B signaling pathway	4/81	104/8096	0.0201001	0.187614	0.162815	9560/3929/6357/388372	4	0.0384615
hsa04620	hsa04620	Toll-like receptor signaling pathway	4/81	104/8096	0.0201001	0.187614	0.162815	6349/9560/3929/388372	4	0.0384615
hsa01240	hsa01240	Biosynthesis of cofactors	4/81	156/8096	0.0706639	0.345196	0.299568	195814/54576/7363/54575	4	0.025641
hsa04613	hsa04613	Neutrophil extracellular trap formation	4/81	190/8096	0.12224	0.470982	0.408727	2266/2243/820/2244	4	0.0210526
hsa05207	hsa05207	Chemical carcinogenesis - receptor activation	4/81	212/8096	0.162228	0.574376	0.498454	54576/2255/7363/54575	4	0.0188679
hsa04024	hsa04024	cAMP signaling pathway	4/81	219/8096	0.175863	0.590718	0.512636	338442/8843/2867/6750	4	0.0182648
hsa00053	hsa00053	Ascorbate and aldarate metabolism	3/81	30/8096	0.00322439	0.0703992	0.0610937	54576/7363/54575	3	0.1
hsa00040	hsa00040	Pentose and glucuronate interconversions	3/81	34/8096	0.00461801	0.0864228	0.0749993	54576/7363/54575	3	0.0882353
hsa00860	hsa00860	Porphyrin and chlorophyll metabolism	3/81	43/8096	0.00893018	0.116985	0.101522	54576/7363/54575	3	0.0697674
hsa00140	hsa00140	Steroid hormone biosynthesis	3/81	61/8096	0.0229147	0.187614	0.162815	54576/7363/54575	3	0.0491803
hsa00590	hsa00590	Arachidonic acid metabolism	3/81	61/8096	0.0229147	0.187614	0.162815	255189/26279/8529	3	0.0491803
hsa05204	hsa05204	Chemical carcinogenesis - DNA adducts	3/81	69/8096	0.0315252	0.217358	0.188627	54576/7363/54575	3	0.0434783
hsa00982	hsa00982	Drug metabolism - cytochrome P450	3/81	72/8096	0.0351341	0.21917	0.1902	54576/7363/54575	3	0.0416667
hsa05133	hsa05133	Pertussis	3/81	76/8096	0.0402643	0.239756	0.208064	722/653509/729238	3	0.0394737
hsa00980	hsa00980	Metabolism of xenobiotics by cytochrome P450	3/81	78/8096	0.0429644	0.24471	0.212364	54576/7363/54575	3	0.0384615
hsa04976	hsa04976	Bile secretion	3/81	89/8096	0.0593789	0.32411	0.281269	54576/7363/54575	3	0.0337079
hsa04970	hsa04970	Salivary secretion	3/81	93/8096	0.0659822	0.345196	0.299568	55503/820/1469	3	0.0322581
hsa05150	hsa05150	Staphylococcus aureus infection	3/81	96/8096	0.0711473	0.345196	0.299568	2266/2204/820	3	0.03125
hsa04972	hsa04972	Pancreatic secretion	3/81	102/8096	0.0820053	0.363455	0.315413	1361/26279/5644	3	0.0294118
hsa04974	hsa04974	Protein digestion and absorption	3/81	103/8096	0.0838813	0.363455	0.315413	1361/5644/153201	3	0.0291262
hsa04142	hsa04142	Lysosome	3/81	128/8096	0.136286	0.495931	0.430378	1510/58511/245972	3	0.0234375
hsa04550	hsa04550	Signaling pathways regulating pluripotency of stem cells	3/81	143/8096	0.171986	0.590718	0.512636	7472/3175/6657	3	0.020979
hsa04390	hsa04390	Hippo signaling pathway	3/81	157/8096	0.207438	0.64701	0.561487	653/7472/6657	3	0.0191083
hsa04310	hsa04310	Wnt signaling pathway	3/81	166/8096	0.231054	0.678847	0.589116	27123/7472/11197	3	0.0180723
hsa05152	hsa05152	Tuberculosis	3/81	180/8096	0.268698	0.684824	0.594303	820/245972/3929	3	0.0166667
hsa05163	hsa05163	Human cytomegalovirus infection	3/81	225/8096	0.392195	0.823156	0.71435	6349/9560/388372	3	0.0133333
hsa04014	hsa04014	Ras signaling pathway	3/81	232/8096	0.411182	0.828689	0.719152	255189/26279/2255	3	0.012931
hsa05165	hsa05165	Human papillomavirus infection	3/81	331/8096	0.649681	0.861338	0.747485	7472/7143/245972	3	0.00906344
hsa04740	hsa04740	Olfactory transduction	3/81	441/8096	0.82561	0.908865	0.788729	120065/79290/158131	3	0.00680272
hsa00592	hsa00592	alpha-Linolenic acid metabolism	2/81	25/8096	0.0255582	0.196949	0.170916	255189/26279	2	0.08
hsa04950	hsa04950	Maturity onset diabetes of the young	2/81	26/8096	0.027511	0.200219	0.173754	3175/3170	2	0.0769231
hsa00591	hsa00591	Linoleic acid metabolism	2/81	29/8096	0.0337133	0.21917	0.1902	255189/26279	2	0.0689655
hsa00565	hsa00565	Ether lipid metabolism	2/81	49/8096	0.0860084	0.363455	0.315413	255189/26279	2	0.0408163
hsa00330	hsa00330	Arginine and proline metabolism	2/81	51/8096	0.0920827	0.376964	0.327136	1160/383	2	0.0392157
hsa04978	hsa04978	Mineral absorption	2/81	60/8096	0.120826	0.470982	0.408727	55503/4496	2	0.0333333
hsa04623	hsa04623	Cytosolic DNA-sensing pathway	2/81	63/8096	0.130848	0.489746	0.425011	9560/388372	2	0.031746
hsa04612	hsa04612	Antigen processing and presentation	2/81	78/8096	0.183372	0.600544	0.521163	926/3812	2	0.025641
hsa05323	hsa05323	Rheumatoid arthritis	2/81	93/8096	0.238374	0.678847	0.589116	6349/245972	2	0.0215054
hsa00564	hsa00564	Glycerophospholipid metabolism	2/81	98/8096	0.256952	0.684824	0.594303	255189/26279	2	0.0204082
hsa04640	hsa04640	Hematopoietic cell lineage	2/81	99/8096	0.260672	0.684824	0.594303	926/7066	2	0.020202
hsa04916	hsa04916	Melanogenesis	2/81	101/8096	0.268116	0.684824	0.594303	7306/7472	2	0.019802
hsa05146	hsa05146	Amoebiasis	2/81	102/8096	0.271838	0.684824	0.594303	732/383	2	0.0196078
hsa04726	hsa04726	Serotonergic synapse	2/81	115/8096	0.320076	0.748748	0.649777	255189/3359	2	0.0173913
hsa04270	hsa04270	Vascular smooth muscle contraction	2/81	134/8096	0.389084	0.823156	0.71435	255189/26279	2	0.0149254
hsa05224	hsa05224	Breast cancer	2/81	147/8096	0.434562	0.850041	0.737681	7472/2255	2	0.0136054
hsa04072	hsa04072	Phospholipase D signaling pathway	2/81	148/8096	0.437988	0.850041	0.737681	255189/2147	2	0.0135135
hsa05226	hsa05226	Gastric cancer	2/81	149/8096	0.441404	0.850041	0.737681	7472/2255	2	0.0134228
hsa05164	hsa05164	Influenza A	2/81	172/8096	0.516681	0.861338	0.747485	56000/5644	2	0.0116279
hsa04360	hsa04360	Axon guidance	2/81	182/8096	0.547302	0.861338	0.747485	9723/1630	2	0.010989
hsa04621	hsa04621	NOD-like receptor signaling pathway	2/81	184/8096	0.553265	0.861338	0.747485	820/388646	2	0.0108696
hsa05417	hsa05417	Lipid and atherosclerosis	2/81	215/8096	0.638649	0.861338	0.747485	6349/3929	2	0.00930233
hsa04810	hsa04810	Regulation of actin cytoskeleton	2/81	218/8096	0.646208	0.861338	0.747485	2147/2255	2	0.00917431
hsa04020	hsa04020	Calcium signaling pathway	2/81	240/8096	0.697913	0.882283	0.765661	5026/2255	2	0.00833333
hsa04010	hsa04010	MAPK signaling pathway	2/81	294/8096	0.798973	0.90365	0.784204	255189/2255	2	0.00680272
hsa04151	hsa04151	PI3K-Akt signaling pathway	2/81	354/8096	0.875494	0.924636	0.802416	7143/2255	2	0.00564972
hsa05010	hsa05010	Alzheimer disease	2/81	384/8096	0.902864	0.938692	0.814614	27123/7472	2	0.00520833
hsa05022	hsa05022	Pathways of neurodegeneration - multiple diseases	2/81	476/8096	0.955965	0.970855	0.842525	27123/7472	2	0.00420168
hsa05168	hsa05168	Herpes simplex virus 1 infection	2/81	497/8096	0.963443	0.970855	0.842525	56000/346171	2	0.00402414
hsa00220	hsa00220	Arginine biosynthesis	1/81	22/8096	0.198689	0.634835	0.550922	383	1	0.0454545
hsa00534	hsa00534	Glycosaminoglycan biosynthesis - heparan sulfate / heparin	1/81	24/8096	0.214687	0.654047	0.567594	9956	1	0.0416667
hsa04966	hsa04966	Collecting duct acid secretion	1/81	27/8096	0.238095	0.678847	0.589116	245972	1	0.037037
hsa05310	hsa05310	Asthma	1/81	31/8096	0.268236	0.684824	0.594303	5553	1	0.0322581
hsa00350	hsa00350	Tyrosine metabolism	1/81	36/8096	0.304261	0.748748	0.649777	7306	1	0.0277778
hsa05143	hsa05143	African trypanosomiasis	1/81	37/8096	0.311253	0.748748	0.649777	3250	1	0.027027
hsa05340	hsa05340	Primary immunodeficiency	1/81	38/8096	0.318175	0.748748	0.649777	926	1	0.0263158
hsa05332	hsa05332	Graft-versus-host disease	1/81	42/8096	0.345185	0.793319	0.688457	3812	1	0.0238095
hsa04975	hsa04975	Fat digestion and absorption	1/81	43/8096	0.35177	0.794516	0.689495	26279	1	0.0232558
hsa04672	hsa04672	Intestinal immune network for IgA production	1/81	49/8096	0.389932	0.823156	0.71435	608	1	0.0204082
hsa04979	hsa04979	Cholesterol metabolism	1/81	50/8096	0.396073	0.823156	0.71435	55908	1	0.02
hsa05110	hsa05110	Vibrio cholerae infection	1/81	50/8096	0.396073	0.823156	0.71435	245972	1	0.02
hsa04913	hsa04913	Ovarian steroidogenesis	1/81	51/8096	0.402153	0.823156	0.71435	255189	1	0.0196078
hsa04370	hsa04370	VEGF signaling pathway	1/81	59/8096	0.448664	0.850041	0.737681	255189	1	0.0169492
hsa04730	hsa04730	Long-term depression	1/81	60/8096	0.45422	0.850041	0.737681	255189	1	0.0166667
hsa04213	hsa04213	Longevity regulating pathway - multiple species	1/81	62/8096	0.465168	0.856158	0.74299	3170	1	0.016129
hsa05217	hsa05217	Basal cell carcinoma	1/81	63/8096	0.47056	0.856158	0.74299	7472	1	0.015873
hsa04664	hsa04664	Fc epsilon RI signaling pathway	1/81	68/8096	0.496727	0.861338	0.747485	255189	1	0.0147059
hsa05120	hsa05120	Epithelial cell signaling in Helicobacter pylori infection	1/81	70/8096	0.506832	0.861338	0.747485	245972	1	0.0142857
hsa05218	hsa05218	Melanoma	1/81	72/8096	0.516736	0.861338	0.747485	2255	1	0.0138889
hsa01230	hsa01230	Biosynthesis of amino acids	1/81	75/8096	0.531226	0.861338	0.747485	383	1	0.0133333
hsa04918	hsa04918	Thyroid hormone synthesis	1/81	75/8096	0.531226	0.861338	0.747485	7276	1	0.0133333
hsa04971	hsa04971	Gastric acid secretion	1/81	76/8096	0.53596	0.861338	0.747485	6750	1	0.0131579
hsa04721	hsa04721	Synaptic vesicle cycle	1/81	78/8096	0.545287	0.861338	0.747485	245972	1	0.0128205
hsa04146	hsa04146	Peroxisome	1/81	82/8096	0.563388	0.861338	0.747485	7498	1	0.0121951
hsa04742	hsa04742	Taste transduction	1/81	86/8096	0.580777	0.861338	0.747485	3359	1	0.0116279
hsa05210	hsa05210	Colorectal cancer	1/81	86/8096	0.580777	0.861338	0.747485	1630	1	0.0116279
hsa04512	hsa04512	ECM-receptor interaction	1/81	88/8096	0.589214	0.861338	0.747485	7143	1	0.0113636
hsa04912	hsa04912	GnRH signaling pathway	1/81	93/8096	0.609578	0.861338	0.747485	255189	1	0.0107527
hsa04350	hsa04350	TGF-beta signaling pathway	1/81	94/8096	0.613529	0.861338	0.747485	653	1	0.0106383
hsa04657	hsa04657	IL-17 signaling pathway	1/81	94/8096	0.613529	0.861338	0.747485	6354	1	0.0106383
hsa04666	hsa04666	Fc gamma R-mediated phagocytosis	1/81	97/8096	0.625149	0.861338	0.747485	255189	1	0.0103093
hsa03015	hsa03015	mRNA surveillance pathway	1/81	98/8096	0.628944	0.861338	0.747485	56000	1	0.0102041
hsa04750	hsa04750	Inflammatory mediator regulation of TRP channels	1/81	98/8096	0.628944	0.861338	0.747485	255189	1	0.0102041
hsa05231	hsa05231	Choline metabolism in cancer	1/81	98/8096	0.628944	0.861338	0.747485	255189	1	0.0102041
hsa05142	hsa05142	Chagas disease	1/81	102/8096	0.643752	0.861338	0.747485	6349	1	0.00980392
hsa04625	hsa04625	C-type lectin receptor signaling pathway	1/81	104/8096	0.650935	0.861338	0.747485	93978	1	0.00961538
hsa04660	hsa04660	T cell receptor signaling pathway	1/81	104/8096	0.650935	0.861338	0.747485	926	1	0.00961538
hsa03013	hsa03013	Nucleocytoplasmic transport	1/81	109/8096	0.668274	0.871134	0.755986	56000	1	0.00917431
hsa03008	hsa03008	Ribosome biogenesis in eukaryotes	1/81	110/8096	0.671638	0.871134	0.755986	56000	1	0.00909091
hsa04724	hsa04724	Glutamatergic synapse	1/81	114/8096	0.684761	0.879448	0.763201	255189	1	0.00877193
hsa04935	hsa04935	Growth hormone synthesis, secretion and action	1/81	119/8096	0.700438	0.882283	0.765661	6750	1	0.00840336
hsa00230	hsa00230	Purine metabolism	1/81	130/8096	0.732269	0.894088	0.775906	7498	1	0.00769231
hsa04650	hsa04650	Natural killer cell mediated cytotoxicity	1/81	131/8096	0.734991	0.894088	0.775906	3812	1	0.00763359
hsa00190	hsa00190	Oxidative phosphorylation	1/81	134/8096	0.742995	0.894088	0.775906	245972	1	0.00746269
hsa04210	hsa04210	Apoptosis	1/81	136/8096	0.748198	0.894088	0.775906	6708	1	0.00735294
hsa05322	hsa05322	Systemic lupus erythematosus	1/81	136/8096	0.748198	0.894088	0.775906	732	1	0.00735294
hsa05135	hsa05135	Yersinia infection	1/81	137/8096	0.750761	0.894088	0.775906	926	1	0.00729927
hsa04514	hsa04514	Cell adhesion molecules	1/81	149/8096	0.779571	0.90365	0.784204	926	1	0.00671141
hsa04921	hsa04921	Oxytocin signaling pathway	1/81	154/8096	0.79058	0.90365	0.784204	255189	1	0.00649351
hsa04150	hsa04150	mTOR signaling pathway	1/81	155/8096	0.792716	0.90365	0.784204	7472	1	0.00645161
hsa04934	hsa04934	Cushing syndrome	1/81	155/8096	0.792716	0.90365	0.784204	7472	1	0.00645161
hsa04217	hsa04217	Necroptosis	1/81	159/8096	0.801047	0.90365	0.784204	255189	1	0.00628931
hsa04630	hsa04630	JAK-STAT signaling pathway	1/81	162/8096	0.807077	0.90365	0.784204	7066	1	0.00617284
hsa05225	hsa05225	Hepatocellular carcinoma	1/81	168/8096	0.8186	0.908785	0.78866	7472	1	0.00595238
hsa05130	hsa05130	Pathogenic Escherichia coli infection	1/81	197/8096	0.865393	0.924636	0.802416	2147	1	0.00507614
hsa04510	hsa04510	Focal adhesion	1/81	201/8096	0.870831	0.924636	0.802416	7143	1	0.00497512
hsa05203	hsa05203	Viral carcinogenesis	1/81	204/8096	0.874767	0.924636	0.802416	245972	1	0.00490196
hsa05205	hsa05205	Proteoglycans in cancer	1/81	205/8096	0.876052	0.924636	0.802416	7472	1	0.00487805
hsa04015	hsa04015	Rap1 signaling pathway	1/81	210/8096	0.882286	0.924636	0.802416	2255	1	0.0047619
hsa05020	hsa05020	Prion disease	1/81	273/8096	0.938734	0.9683	0.840309	732	1	0.003663
hsa05206	hsa05206	MicroRNAs in cancer	1/81	310/8096	0.958353	0.970855	0.842525	7143	1	0.00322581
hsa05014	hsa05014	Amyotrophic lateral sclerosis	1/81	365/8096	0.976616	0.976616	0.847525	56000	1	0.00273973
