# Supplementary material for: A novel immune-related model to predict prognosis and responsiveness to checkpoint and angiogenesis blockade therapy in advanced renal cancer
Source: Front Oncol. 2023 Mar 14;13:1127448. doi: 10.3389/fonc.2023.1127448 (PMC10043594; doi:10.3389/fonc.2023.1127448)
Supplement: Supplementary file 8 [file Table_6.xlsx]

## Sheet: sheet1
Supplementary table 6: The risk score distribution of each mRCC patients in the IMmotion151 cohort.
	AGE	SEX	ARM	PFS_MONTHS	PFS_CENSOR	OBJECTIVE_RESPONSE	IRS	Type
EA-f39d08829f	67	M	atezo_bev	14.69	FALSE	SD	-0.742871	low
EA-4836e543a1	55	F	atezo_bev	2.69	TRUE	PD	-0.716961	low
EA-baaa9ee4a4	72	M	atezo_bev	12.42	FALSE	PR	-0.695694	low
EA-b2206c9a49	37	F	atezo_bev	20.7	FALSE	CR	-0.684836	low
EA-23fffd3c5e	33	M	atezo_bev	18.14	TRUE	SD	-0.672907	low
EA-02639fba5d	53	F	atezo_bev	20.73	FALSE	SD	-0.661595	low
EA-fa209b5621	75	M	atezo_bev	18.17	FALSE	PR	-0.659457	low
EA-cc44350aba	68	M	atezo_bev	7.13	FALSE	CR	-0.657619	low
EA-c5fdd6d9d8	70	M	atezo_bev	18	FALSE	SD	-0.656666	low
EA-cf1f40cf34	41	F	atezo_bev	16.56	FALSE	SD	-0.650298	low
EA-5cf9908fa8	71	F	atezo_bev	2.86	TRUE	PD	-0.649866	low
EA-e855c429de	59	M	atezo_bev	13.93	FALSE	CR	-0.644328	low
EA-03005835b4	57	M	atezo_bev	14.98	FALSE	CR	-0.644145	low
EA-7ec03175cf	72	F	atezo_bev	16.79	TRUE	PR	-0.640291	low
EA-86bb3af411	69	F	atezo_bev	2.79	TRUE	PD	-0.637719	low
EA-a687a6990a	69	F	atezo_bev	13.8	FALSE	SD	-0.633313	low
EA-f922d7f791	62	M	atezo_bev	2.83	TRUE	PD	-0.63253	low
EA-72383102c3	58	F	atezo_bev	20.4	FALSE	CR	-0.629383	low
EA-943766010c	67	M	atezo_bev	12.52	FALSE	SD	-0.627201	low
EA-ea91444a0a	34	F	atezo_bev	11.24	TRUE	SD	-0.625285	low
EA-b2030ee7ac	54	F	atezo_bev	2.56	TRUE	PD	-0.622939	low
EA-e10453cef0	62	M	atezo_bev	4.47	FALSE	SD	-0.615821	low
EA-0094e087fc	57	M	atezo_bev	2.89	TRUE	PD	-0.61293	low
EA-582181bdc4	56	F	atezo_bev	14.09	FALSE	PR	-0.612349	low
EA-a39c3680df	82	M	atezo_bev	12.45	FALSE	PR	-0.610775	low
EA-bfbcb9ad9b	58	M	atezo_bev	0.2	TRUE	NE	-0.610263	low
EA-4480efb8c4	69	M	atezo_bev	7.85	TRUE	SD	-0.595855	low
EA-0c2051d7c4	63	M	atezo_bev	18.3	FALSE	PR	-0.595252	low
EA-0b708a3fa1	55	F	atezo_bev	2.73	TRUE	PD	-0.594513	low
EA-1ab180fdd0	70	F	atezo_bev	6.97	TRUE	SD	-0.591955	low
EA-a72a9bc596	61	M	atezo_bev	21.82	FALSE	CR	-0.588798	low
EA-922c5c73b8	70	M	atezo_bev	5.19	TRUE	NE	-0.58868	low
EA-bb771171f8	61	M	atezo_bev	3.02	TRUE	PD	-0.585455	low
EA-56e1441640	62	M	atezo_bev	17.77	FALSE	CR	-0.583598	low
EA-acdaa98300	27	F	atezo_bev	14.16	FALSE	SD	-0.583518	low
EA-723500cc39	64	M	atezo_bev	20.67	FALSE	PR	-0.580748	low
EA-cf1de09634	69	M	atezo_bev	2.83	TRUE	PD	-0.579207	low
EA-c182b1557d	44	M	atezo_bev	2.76	FALSE	SD	-0.578696	low
EA-1aa043406e	69	M	atezo_bev	0.03	FALSE	NE	-0.578519	low
EA-0f2b9ef6ad	68	F	atezo_bev	17.54	FALSE	SD	-0.578052	low
EA-398415b35c	63	M	atezo_bev	12.39	FALSE	SD	-0.576231	low
EA-2b5dea7b5e	73	F	atezo_bev	5.55	TRUE	SD	-0.574528	low
EA-d9c378c415	72	M	atezo_bev	0.03	FALSE	NE	-0.574176	low
EA-b02065bdaa	69	M	atezo_bev	16.59	FALSE	PR	-0.573629	low
EA-debbdd425b	61	F	atezo_bev	20.83	FALSE	PR	-0.572888	low
EA-12c2ceb31a	60	M	atezo_bev	1.74	TRUE	NE	-0.56955	low
EA-148c6790ce	54	M	atezo_bev	4.37	TRUE	SD	-0.568005	low
EA-a5fb7c0b2a	71	M	atezo_bev	13.96	FALSE	SD	-0.567025	low
EA-968a85a2ed	68	M	atezo_bev	15.44	TRUE	CR	-0.566096	low
EA-a9dc8a7c98	67	M	atezo_bev	15.34	TRUE	PR	-0.565218	low
EA-323f89e742	63	M	atezo_bev	15.8	FALSE	PR	-0.564818	low
EA-6cc9d52dcb	67	M	atezo_bev	9.59	TRUE	SD	-0.559472	low
EA-83ccceaca9	50	F	atezo_bev	16.59	FALSE	PR	-0.557195	low
EA-1f1dc402a6	69	M	atezo_bev	8.44	FALSE	SD	-0.556668	low
EA-7f69aed339	55	M	atezo_bev	2.69	TRUE	NE	-0.556421	low
EA-575abeb9cd	63	M	atezo_bev	17.91	FALSE	PR	-0.555577	low
EA-1e4ffb63d1	70	M	atezo_bev	18	FALSE	PR	-0.555484	low
EA-497b05182c	36	F	atezo_bev	2.14	TRUE	PD	-0.553941	low
EA-0e0c7365c8	57	F	atezo_bev	13.93	FALSE	CR	-0.553673	low
EA-daa3c15878	78	M	atezo_bev	6.37	TRUE	SD	-0.551896	low
EA-0f5ab757ff	79	M	atezo_bev	6.74	TRUE	SD	-0.551644	low
EA-f23f58efc8	57	M	atezo_bev	20.96	FALSE	CR	-0.550711	low
EA-45508599ec	58	F	atezo_bev	19.19	FALSE	CR	-0.548888	low
EA-0ad579db38	47	M	atezo_bev	11.04	TRUE	SD	-0.548386	low
EA-d22581c658	63	F	atezo_bev	21.19	FALSE	PR	-0.548177	low
EA-543828007a	61	M	atezo_bev	13.96	TRUE	PR	-0.547979	low
EA-c283f66ebc	54	M	atezo_bev	15.21	FALSE	PR	-0.547833	low
EA-8e389db9c5	72	M	atezo_bev	10.97	FALSE	PR	-0.543212	low
EA-f10b130e27	50	M	atezo_bev	16.56	FALSE	CR	-0.542538	low
EA-3e4ad6c0cb	55	M	atezo_bev	15.15	FALSE	PR	-0.54161	low
EA-dfa82ea152	54	M	atezo_bev	15.18	FALSE	PR	-0.540969	low
EA-ed2c2ea6d0	25	F	atezo_bev	5.42	TRUE	SD	-0.540173	low
EA-cae6dc1086	73	M	atezo_bev	17.97	FALSE	SD	-0.537824	low
EA-fa20b8ee73	52	M	atezo_bev	4.07	TRUE	SD	-0.536596	low
EA-2ad6d8bdb1	67	M	atezo_bev	16.39	FALSE	PR	-0.5329	low
EA-4d08f77403	72	M	atezo_bev	8.44	TRUE	SD	-0.530108	low
EA-2b7078762e	68	M	atezo_bev	2.07	TRUE	NE	-0.52865	low
EA-29d6d2ca2e	66	F	atezo_bev	15.93	FALSE	SD	-0.528301	low
EA-6254d7d57e	70	M	atezo_bev	11.01	FALSE	PR	-0.526851	low
EA-9a01ceb8ec	54	M	atezo_bev	20.73	FALSE	PR	-0.525963	low
EA-c28ee9987d	57	F	atezo_bev	7.06	TRUE	SD	-0.522654	low
EA-591f22f6b8	74	F	atezo_bev	7.62	FALSE	SD	-0.521775	low
EA-63c92583c0	54	M	atezo_bev	3.94	TRUE	PD	-0.521635	low
EA-16eff4c074	50	M	atezo_bev	0.03	FALSE	NE	-0.521498	low
EA-4cb884efe0	71	M	atezo_bev	18.2	FALSE	PR	-0.521121	low
EA-ae5df9e93f	80	M	atezo_bev	2.3	TRUE	PD	-0.520831	low
EA-1fca9d2b2b	53	F	atezo_bev	19.15	TRUE	PR	-0.517444	low
EA-1a82b0f4f9	67	F	atezo_bev	20.93	FALSE	SD	-0.51714	low
EA-735d20efc2	54	F	atezo_bev	2.79	TRUE	PD	-0.516889	low
EA-04649f3dda	59	M	atezo_bev	12.29	TRUE	SD	-0.516167	low
EA-2e6bd7da2c	64	M	atezo_bev	9.3	TRUE	SD	-0.514323	low
EA-2b8149dcf6	43	F	atezo_bev	21.75	TRUE	PR	-0.512081	low
EA-a8e135c791	59	M	atezo_bev	17.94	FALSE	CR	-0.511479	low
EA-2b949a491a	53	M	atezo_bev	8.08	FALSE	PR	-0.510934	low
EA-f2f3795faf	70	M	atezo_bev	1.12	TRUE	PD	-0.506513	low
EA-716175fdbd	41	M	atezo_bev	1.64	TRUE	PD	-0.505668	low
EA-0b8be5eef4	61	M	atezo_bev	15.41	FALSE	CR	-0.504725	low
EA-5e4029db6d	61	F	atezo_bev	15.51	FALSE	CR	-0.500056	low
EA-2129ea3d33	57	F	atezo_bev	20.3	FALSE	PR	-0.494606	low
EA-67a98f132c	54	F	atezo_bev	1.05	TRUE	NE	-0.494259	low
EA-5e416d10c9	60	M	atezo_bev	14.16	FALSE	PR	-0.491361	low
EA-eb2b9d0eba	51	F	atezo_bev	18	FALSE	SD	-0.490725	low
EA-16488e8013	45	F	atezo_bev	17.94	FALSE	PR	-0.489804	low
EA-1483cd379a	64	M	atezo_bev	8.31	TRUE	SD	-0.48823	low
EA-ce99e312cd	51	F	atezo_bev	18	TRUE	PR	-0.488019	low
EA-ddc30b79a4	64	M	atezo_bev	20.7	FALSE	SD	-0.486119	low
EA-f1fdf790c7	73	M	atezo_bev	16.85	FALSE	PR	-0.485953	low
EA-52c7b7e23f	62	M	atezo_bev	11.47	TRUE	PR	-0.485521	low
EA-91f0a6a80e	62	M	atezo_bev	2.6	TRUE	PD	-0.48542	low
EA-9597269a21	60	F	atezo_bev	6.93	TRUE	SD	-0.485324	low
EA-b9a0d6ef83	55	M	atezo_bev	16.56	FALSE	PR	-0.481602	low
EA-c301f78489	53	M	atezo_bev	16.95	TRUE	PR	-0.481588	low
EA-2d2e866a94	62	M	atezo_bev	13.77	TRUE	PR	-0.47933	low
EA-365bc07b5b	64	M	atezo_bev	14.06	FALSE	SD	-0.478452	low
EA-05e308e0a0	79	M	atezo_bev	2.69	TRUE	PD	-0.478307	low
EA-8c1656e74b	62	M	atezo_bev	2.79	TRUE	PD	-0.476868	low
EA-46d71173a4	57	F	atezo_bev	0.03	FALSE	NE	-0.476805	low
EA-1768679383	52	F	atezo_bev	13.83	FALSE	CR	-0.47672	low
EA-44b8f33c0c	71	M	atezo_bev	8.25	TRUE	PR	-0.476519	low
EA-001b0af504	76	F	atezo_bev	15.24	FALSE	PR	-0.475913	low
EA-18de47c5e8	62	M	atezo_bev	18.1	FALSE	SD	-0.473719	low
EA-638a70c9e8	60	F	atezo_bev	6.8	TRUE	SD	-0.473128	low
EA-a6aae0959a	60	M	atezo_bev	4.4	TRUE	SD	-0.472593	low
EA-e1475e8226	57	M	atezo_bev	9.63	TRUE	SD	-0.472505	low
EA-c6451ccab8	58	M	atezo_bev	5.55	FALSE	PR	-0.471609	low
EA-e808c2a7bb	64	M	atezo_bev	3.71	TRUE	SD	-0.471447	low
EA-0815cae2d4	80	F	atezo_bev	6.83	FALSE	PR	-0.469719	low
EA-315cd3ebac	64	M	atezo_bev	2.5	TRUE	NE	-0.468869	low
EA-61f7da6b12	62	M	atezo_bev	12.45	FALSE	PR	-0.467625	low
EA-66161f7fd9	63	M	atezo_bev	19.22	FALSE	PR	-0.465622	low
EA-6b8ea48100	60	F	atezo_bev	6.21	TRUE	PR	-0.465267	low
EA-e9355a218e	64	M	atezo_bev	17.84	FALSE	PR	-0.465191	low
EA-d8201b8e7e	68	F	atezo_bev	12.29	FALSE	SD	-0.465052	low
EA-b690a5c077	51	M	atezo_bev	12.35	FALSE	PR	-0.462537	low
EA-9408b3adaf	65	M	atezo_bev	14.26	TRUE	SD	-0.462332	low
EA-36c2723404	72	F	atezo_bev	6.93	TRUE	SD	-0.462067	low
EA-9e11b9c879	60	M	atezo_bev	23.46	FALSE	SD	-0.460661	low
EA-7ca63b5e1a	69	M	atezo_bev	15.01	TRUE	SD	-0.459958	high
EA-fde123f9a6	51	M	atezo_bev	5.49	TRUE	SD	-0.459858	high
EA-2db1725b39	68	M	atezo_bev	11.01	TRUE	SD	-0.459671	high
EA-ba69a9f969	59	M	atezo_bev	3.78	TRUE	SD	-0.458649	high
EA-bd69cbadd2	68	M	atezo_bev	6.77	TRUE	SD	-0.458101	high
EA-3a722ed87c	66	M	atezo_bev	9.56	TRUE	PR	-0.457768	high
EA-354e353f56	69	F	atezo_bev	5.36	TRUE	PR	-0.454225	high
EA-92d5d69767	61	M	atezo_bev	20.67	TRUE	PR	-0.451986	high
EA-3b9ac186c2	61	M	atezo_bev	23.85	FALSE	PR	-0.451462	high
EA-2f5cabb458	70	M	atezo_bev	11.53	TRUE	SD	-0.45059	high
EA-173d2828ca	57	M	atezo_bev	15.77	TRUE	SD	-0.449418	high
EA-f055abd51d	66	M	atezo_bev	2.92	TRUE	PD	-0.449066	high
EA-d72c718ec7	57	M	atezo_bev	8.61	TRUE	PR	-0.449027	high
EA-fc8a5243b9	58	M	atezo_bev	2.56	TRUE	PD	-0.448754	high
EA-ee8093917d	60	F	atezo_bev	16.69	FALSE	SD	-0.448684	high
EA-44580362dd	60	M	atezo_bev	3.91	TRUE	SD	-0.447648	high
EA-76d3080d07	73	M	atezo_bev	8.31	TRUE	PR	-0.443124	high
EA-d4baacb1e7	68	M	atezo_bev	5.75	TRUE	PR	-0.442325	high
EA-7122dc2b71	36	F	atezo_bev	8.94	TRUE	PR	-0.441725	high
EA-d9c0ad467c	56	F	atezo_bev	9.72	TRUE	SD	-0.440644	high
EA-d751fd49d2	57	M	atezo_bev	8.34	TRUE	PR	-0.440486	high
EA-49ce5dde26	77	M	atezo_bev	10.25	FALSE	SD	-0.439953	high
EA-0d608c0115	66	M	atezo_bev	5.78	TRUE	SD	-0.439829	high
EA-ba7585eff4	56	M	atezo_bev	15.11	FALSE	PR	-0.437724	high
EA-9a6ff1595a	50	M	atezo_bev	3.94	TRUE	SD	-0.436566	high
EA-718019d2ab	57	F	atezo_bev	2.1	TRUE	PD	-0.43327	high
EA-4500b3d767	53	M	atezo_bev	20.7	TRUE	PR	-0.430968	high
EA-bacd130d4f	63	M	atezo_bev	16.49	FALSE	PR	-0.430555	high
EA-85a77d44ec	63	M	atezo_bev	10.81	TRUE	PR	-0.428036	high
EA-cd7a6047e0	58	F	atezo_bev	11.2	TRUE	PR	-0.427698	high
EA-31ee5b64c1	54	M	atezo_bev	13.83	TRUE	SD	-0.426703	high
EA-ceadae11a2	41	M	atezo_bev	2.76	TRUE	PD	-0.425847	high
EA-61a0b31d89	72	M	atezo_bev	8.08	TRUE	SD	-0.425828	high
EA-1f9c41afcc	49	M	atezo_bev	20.63	FALSE	PR	-0.425049	high
EA-a44822eb94	66	F	atezo_bev	12.42	FALSE	SD	-0.422875	high
EA-ceaa6ce7d2	59	M	atezo_bev	13.77	TRUE	SD	-0.422408	high
EA-43747b80f0	63	M	atezo_bev	7.89	TRUE	SD	-0.422074	high
EA-d35943bc56	70	F	atezo_bev	4.14	TRUE	SD	-0.421823	high
EA-4646e0cb72	72	F	atezo_bev	15.41	FALSE	SD	-0.420688	high
EA-bd9a7044af	57	M	atezo_bev	15.18	FALSE	CR	-0.420357	high
EA-c569e22c7c	65	F	atezo_bev	20.8	FALSE	SD	-0.418293	high
EA-ef1f26a94e	53	F	atezo_bev	14.92	FALSE	SD	-0.417851	high
EA-a89e594df9	55	M	atezo_bev	2.6	TRUE	PD	-0.416603	high
EA-ca1a1af211	76	M	atezo_bev	9.72	TRUE	SD	-0.415706	high
EA-daec593bfd	64	F	atezo_bev	12.55	TRUE	PR	-0.413377	high
EA-14cd53ecc2	65	F	atezo_bev	6.83	TRUE	PR	-0.412728	high
EA-fd31e0c675	62	M	atezo_bev	13.86	TRUE	SD	-0.41153	high
EA-de0e7353a3	61	M	atezo_bev	2.79	TRUE	PD	-0.411264	high
EA-f78ebe7de7	72	F	atezo_bev	20.73	TRUE	SD	-0.409931	high
EA-5ec3e49ec4	57	F	atezo_bev	2.76	TRUE	PD	-0.407645	high
EA-f3980a7341	74	M	atezo_bev	6.93	TRUE	SD	-0.405875	high
EA-2450b33909	50	M	atezo_bev	2.73	TRUE	PD	-0.405629	high
EA-23df98b862	74	F	atezo_bev	23.46	FALSE	SD	-0.404936	high
EA-4770aabbaf	28	F	atezo_bev	18	FALSE	PR	-0.403409	high
EA-9fccfda541	57	F	atezo_bev	6.97	TRUE	SD	-0.402951	high
EA-5b0306cbbf	63	F	atezo_bev	6.97	TRUE	SD	-0.401782	high
EA-bef1e80f4f	57	M	atezo_bev	21.03	TRUE	SD	-0.401546	high
EA-d0420ed1ca	57	F	atezo_bev	12.45	FALSE	SD	-0.398101	high
EA-0c32bed4e2	61	M	atezo_bev	16.76	FALSE	PR	-0.397165	high
EA-574dc16773	70	F	atezo_bev	0.72	TRUE	PD	-0.395226	high
EA-c852ee710e	53	M	atezo_bev	4.21	TRUE	SD	-0.394531	high
EA-956f243b90	51	M	atezo_bev	20.53	FALSE	PR	-0.39449	high
EA-2419a051da	75	F	atezo_bev	0.03	FALSE	NE	-0.39176	high
EA-5391547b76	70	F	atezo_bev	17.12	TRUE	NE	-0.390143	high
EA-866617e70b	70	M	atezo_bev	12.48	FALSE	PR	-0.390113	high
EA-52e349de32	66	M	atezo_bev	4.27	FALSE	SD	-0.389618	high
EA-b4591453cd	57	M	atezo_bev	14.78	TRUE	PD	-0.389252	high
EA-fbd5ab7058	64	M	atezo_bev	8.31	TRUE	SD	-0.388934	high
EA-5659293102	68	F	atezo_bev	16.56	FALSE	PR	-0.386871	high
EA-140f676e7c	74	M	atezo_bev	7	TRUE	SD	-0.382978	high
EA-81a5bce6c2	71	M	atezo_bev	2.83	TRUE	PD	-0.380458	high
EA-619f3e699e	61	F	atezo_bev	8.9	TRUE	SD	-0.380397	high
EA-dd39e2c1e6	58	M	atezo_bev	6.8	TRUE	PR	-0.379999	high
EA-c612bc7698	70	M	atezo_bev	16.43	FALSE	SD	-0.377593	high
EA-d9e19d2690	58	M	atezo_bev	17.97	FALSE	PR	-0.37735	high
EA-50d537f4cf	47	F	atezo_bev	2.86	TRUE	PD	-0.376907	high
EA-ad2f65953f	59	F	atezo_bev	2.89	TRUE	SD	-0.376836	high
EA-8c6b1ded9d	76	F	atezo_bev	2.73	TRUE	PD	-0.376174	high
EA-f4dfe5ee3f	82	M	atezo_bev	2.73	TRUE	NE	-0.375432	high
EA-51785a0c75	71	F	atezo_bev	2.83	TRUE	PD	-0.374841	high
EA-76a51f3e6f	59	M	atezo_bev	2.69	TRUE	PD	-0.374153	high
EA-3568695719	53	M	atezo_bev	11.17	TRUE	SD	-0.37342	high
EA-924f164984	62	M	atezo_bev	6.8	TRUE	SD	-0.373355	high
EA-a279cc74e4	51	M	atezo_bev	2.83	TRUE	PD	-0.372847	high
EA-e15ec1f914	58	M	atezo_bev	4.44	FALSE	SD	-0.372375	high
EA-108a102f45	60	F	atezo_bev	2.66	TRUE	PD	-0.371694	high
EA-4f15a5e62e	40	M	atezo_bev	13.77	FALSE	CR	-0.370992	high
EA-635c23d2d7	64	M	atezo_bev	3.65	TRUE	SD	-0.369782	high
EA-1dc9cb906f	66	F	atezo_bev	2.79	TRUE	PD	-0.368466	high
EA-ad33e8978b	67	M	atezo_bev	9.66	TRUE	PR	-0.368444	high
EA-88125d75d3	64	F	atezo_bev	11.5	TRUE	SD	-0.368003	high
EA-3611b2e388	38	M	atezo_bev	2.86	TRUE	PD	-0.366291	high
EA-edec74beaa	83	M	atezo_bev	13.86	TRUE	PR	-0.366127	high
EA-f631eaf267	56	M	atezo_bev	2.76	TRUE	PD	-0.36584	high
EA-6153f983f6	64	M	atezo_bev	15.34	TRUE	PR	-0.364553	high
EA-0acfe1db47	35	F	atezo_bev	12.39	TRUE	PR	-0.364169	high
EA-22e6bc0d10	65	M	atezo_bev	10.68	TRUE	PR	-0.363829	high
EA-d6ca8de5db	59	M	atezo_bev	4.04	TRUE	SD	-0.362239	high
EA-c619300642	55	F	atezo_bev	4.27	TRUE	SD	-0.36194	high
EA-9a3e8ece5c	69	M	atezo_bev	0.03	FALSE	NE	-0.361419	high
EA-209cc5d256	64	M	atezo_bev	3.15	TRUE	PD	-0.360729	high
EA-7d8b671ea4	62	M	atezo_bev	2.83	TRUE	PD	-0.360155	high
EA-606928564b	74	F	atezo_bev	12.48	FALSE	PR	-0.35899	high
EA-8a8073c5b2	42	F	atezo_bev	1.12	TRUE	PD	-0.358976	high
EA-8ff0c9b522	48	F	atezo_bev	2.83	TRUE	PD	-0.355818	high
EA-8d0ac276d4	88	M	atezo_bev	4.07	TRUE	SD	-0.354424	high
EA-a7646f392c	60	M	atezo_bev	14.09	FALSE	PR	-0.353665	high
EA-6632292e8d	81	M	atezo_bev	13.8	FALSE	PR	-0.352334	high
EA-2687056719	72	M	atezo_bev	8.41	TRUE	SD	-0.351779	high
EA-e79863db5c	37	M	atezo_bev	7.16	TRUE	SD	-0.350181	high
EA-caad6d5ab4	72	F	atezo_bev	2.6	TRUE	PD	-0.350046	high
EA-2efbd76bf6	73	M	atezo_bev	8.28	TRUE	PR	-0.349536	high
EA-52b3547343	64	F	atezo_bev	23.85	FALSE	CR	-0.34929	high
EA-ee6848e879	51	M	atezo_bev	5.65	TRUE	SD	-0.347508	high
EA-e96b10a4d9	59	M	atezo_bev	15.41	FALSE	SD	-0.346693	high
EA-503b2e1876	65	F	atezo_bev	11.24	FALSE	SD	-0.346103	high
EA-77002643b9	78	F	atezo_bev	3.71	TRUE	PD	-0.345397	high
EA-81436e8b55	69	F	atezo_bev	2.76	TRUE	PD	-0.345093	high
EA-c91ff0d7ae	60	M	atezo_bev	9.46	TRUE	PR	-0.341257	high
EA-c452ab90d7	67	F	atezo_bev	15.21	FALSE	PR	-0.339279	high
EA-0ad122712e	62	M	atezo_bev	12.68	TRUE	PR	-0.33676	high
EA-c9d989ad35	75	M	atezo_bev	0.03	FALSE	NE	-0.335083	high
EA-9598d4fe3c	57	F	atezo_bev	1.35	TRUE	NE	-0.334561	high
EA-fc28b3a8b6	74	F	atezo_bev	13.34	TRUE	SD	-0.331281	high
EA-2ede7ed4fb	65	M	atezo_bev	0.03	FALSE	NE	-0.330884	high
EA-729292be08	66	M	atezo_bev	2.43	TRUE	PD	-0.329547	high
EA-fbe2047ca9	72	M	atezo_bev	15.18	FALSE	PR	-0.32929	high
EA-50a17b762a	63	M	atezo_bev	9.76	TRUE	PR	-0.327579	high
EA-a67e46cc18	69	M	atezo_bev	23.33	FALSE	PR	-0.326986	high
EA-6723cce304	64	M	atezo_bev	6.8	TRUE	PR	-0.325801	high
EA-c295aaf578	67	M	atezo_bev	4.4	TRUE	SD	-0.325344	high
EA-fd24f74552	59	M	atezo_bev	13.83	TRUE	SD	-0.322106	high
EA-2ab52f54e4	58	M	atezo_bev	20.9	FALSE	CR	-0.32166	high
EA-9bbb2e1a16	70	F	atezo_bev	7.23	TRUE	SD	-0.320561	high
EA-0a2b2d865d	62	M	atezo_bev	2.6	TRUE	PD	-0.320323	high
EA-495e24b3f1	77	F	atezo_bev	4.27	TRUE	SD	-0.32024	high
EA-3eb340a499	69	M	atezo_bev	20.86	FALSE	CR	-0.318538	high
EA-2c3813c61e	63	M	atezo_bev	8.64	TRUE	PR	-0.315823	high
EA-d4abb2aab5	50	M	atezo_bev	13.37	FALSE	SD	-0.315169	high
EA-3c75ff6a12	56	M	atezo_bev	8.25	TRUE	PR	-0.314721	high
EA-b25101e42c	55	F	atezo_bev	5.55	TRUE	SD	-0.313804	high
EA-86c72bde07	57	M	atezo_bev	13.77	FALSE	PR	-0.312056	high
EA-1b86e3a193	57	M	atezo_bev	13.63	TRUE	SD	-0.31131	high
EA-b0b5e3fcdf	59	M	atezo_bev	8.34	FALSE	PR	-0.310306	high
EA-11ad54998e	46	M	atezo_bev	13.96	FALSE	SD	-0.309714	high
EA-6d8fe9f268	59	M	atezo_bev	10.97	FALSE	CR	-0.309506	high
EA-34d9b45e44	66	M	atezo_bev	9.49	TRUE	PR	-0.308338	high
EA-c184b4b603	60	M	atezo_bev	4.14	TRUE	SD	-0.307463	high
EA-7e6a8a80be	69	M	atezo_bev	8.31	TRUE	PR	-0.304404	high
EA-9ecd2f17c8	50	M	atezo_bev	12.48	FALSE	PR	-0.304039	high
EA-cf2ee8e401	63	M	atezo_bev	10.91	TRUE	SD	-0.303948	high
EA-da4cee7338	79	M	atezo_bev	10.94	TRUE	SD	-0.301081	high
EA-339120376a	62	M	atezo_bev	8.64	TRUE	SD	-0.300682	high
EA-c33eae77a2	64	M	atezo_bev	2.73	TRUE	PD	-0.300116	high
EA-4d16076eda	62	M	atezo_bev	17.87	FALSE	SD	-0.298901	high
EA-fa3ef020e6	66	M	atezo_bev	18	FALSE	SD	-0.297815	high
EA-249d157495	62	M	atezo_bev	13.21	FALSE	PR	-0.296662	high
EA-d1dbe8c64e	63	M	atezo_bev	1.18	TRUE	PD	-0.291283	high
EA-d74b0d6296	63	M	atezo_bev	4.04	FALSE	SD	-0.289814	high
EA-c98e425b64	52	M	atezo_bev	11.43	TRUE	PR	-0.289544	high
EA-83ec4603b5	44	F	atezo_bev	15.67	FALSE	PR	-0.288216	high
EA-0da33fdea7	56	M	atezo_bev	4.11	FALSE	SD	-0.284872	high
EA-2555bac4ef	68	F	atezo_bev	2.76	TRUE	PD	-0.281958	high
EA-74d0dd433c	70	M	atezo_bev	13.9	FALSE	PR	-0.281953	high
EA-bea01a50ff	67	M	atezo_bev	2.83	TRUE	PD	-0.280853	high
EA-858e45ba5f	38	F	atezo_bev	11.17	TRUE	PR	-0.280846	high
EA-fbaf168ea1	61	F	atezo_bev	25.23	FALSE	PR	-0.278525	high
EA-fb797a6c7f	44	M	atezo_bev	13.63	FALSE	PR	-0.276407	high
EA-557ea1ee74	72	M	atezo_bev	3.25	TRUE	NE	-0.275069	high
EA-b43c1e6723	75	M	atezo_bev	5.13	TRUE	SD	-0.273113	high
EA-525b274a40	57	F	atezo_bev	0.66	TRUE	NE	-0.272613	high
EA-4e0429280c	62	M	atezo_bev	15.11	TRUE	SD	-0.271917	high
EA-2176d9e25c	51	M	atezo_bev	14	FALSE	SD	-0.268689	high
EA-b6e9c243a8	24	M	atezo_bev	2.89	TRUE	PD	-0.267135	high
EA-1103920f94	58	F	atezo_bev	5.65	TRUE	SD	-0.263685	high
EA-d35578421e	59	M	atezo_bev	15.05	FALSE	PR	-0.262991	high
EA-7ccf61e815	59	M	atezo_bev	9.92	FALSE	PR	-0.261743	high
EA-dfc6df5ef9	60	F	atezo_bev	2.3	TRUE	NE	-0.261364	high
EA-32b07c611c	63	F	atezo_bev	16.89	TRUE	PR	-0.260135	high
EA-1f8a9aae55	77	M	atezo_bev	2.89	TRUE	PD	-0.258878	high
EA-c3c347c524	57	M	atezo_bev	2.04	TRUE	NE	-0.258722	high
EA-ffb936eb50	66	M	atezo_bev	2.79	TRUE	PD	-0.253075	high
EA-cd59e1b836	48	M	atezo_bev	10.87	TRUE	SD	-0.252615	high
EA-631cfb973b	65	F	atezo_bev	20.83	FALSE	PR	-0.249554	high
EA-2744f42814	62	M	atezo_bev	16.99	TRUE	SD	-0.24775	high
EA-75a80b97f7	42	F	atezo_bev	10.84	TRUE	PR	-0.247334	high
EA-70952efbb9	57	M	atezo_bev	6.64	TRUE	SD	-0.247142	high
EA-fe8ec93c22	63	F	atezo_bev	4.37	TRUE	SD	-0.244527	high
EA-b670da1796	55	M	atezo_bev	20.53	FALSE	CR	-0.239777	high
EA-4ce1e0da6b	61	M	atezo_bev	4.27	TRUE	SD	-0.237683	high
EA-8d3bf99bbe	73	F	atezo_bev	2.96	TRUE	PD	-0.237581	high
EA-ac99965076	64	F	atezo_bev	8.31	TRUE	SD	-0.236803	high
EA-a9d333d192	41	F	atezo_bev	2.69	TRUE	PD	-0.232074	high
EA-cdab54130f	76	M	atezo_bev	13.73	TRUE	SD	-0.230553	high
EA-2a9987224c	53	M	atezo_bev	12.55	TRUE	SD	-0.227406	high
EA-cc8aecb76f	65	M	atezo_bev	4.21	TRUE	SD	-0.226595	high
EA-77e4f484e5	72	F	atezo_bev	17.77	FALSE	PR	-0.221749	high
EA-d1e2597cea	62	M	atezo_bev	16.53	TRUE	PR	-0.221216	high
EA-8854185aaf	65	M	atezo_bev	14.98	FALSE	SD	-0.220854	high
EA-d4818332b6	65	M	atezo_bev	9.53	TRUE	SD	-0.220028	high
EA-205af3459f	78	M	atezo_bev	15.18	FALSE	PR	-0.219816	high
EA-c942cdbd6d	55	F	atezo_bev	1.45	TRUE	PD	-0.218632	high
EA-5a55fc624b	67	M	atezo_bev	7.16	TRUE	SD	-0.218273	high
EA-160a322e6b	39	F	atezo_bev	5.55	TRUE	PR	-0.21729	high
EA-7317b900d3	80	F	atezo_bev	16.36	TRUE	PR	-0.214331	high
EA-9089146bb7	73	M	atezo_bev	2.69	TRUE	NE	-0.213522	high
EA-ddbf21cf66	58	M	atezo_bev	2.79	TRUE	PD	-0.203521	high
EA-c51a3d8d26	57	M	atezo_bev	2.79	TRUE	PD	-0.19881	high
EA-9be3b7c254	60	M	atezo_bev	23.39	FALSE	SD	-0.197576	high
EA-c25df8aacf	78	M	atezo_bev	22.44	FALSE	PR	-0.19256	high
EA-71a54b7d17	66	F	atezo_bev	9.95	TRUE	SD	-0.191115	high
EA-b2c29c06fe	39	M	atezo_bev	0.79	TRUE	PD	-0.189566	high
EA-c5344ae21d	56	M	atezo_bev	4.14	TRUE	SD	-0.185095	high
EA-35035f7d80	49	M	atezo_bev	2.63	TRUE	PD	-0.177467	high
EA-88ca5455d3	76	F	atezo_bev	23.52	FALSE	SD	-0.1756	high
EA-3d6afe8683	54	M	atezo_bev	2.83	TRUE	PD	-0.173306	high
EA-92021354b2	60	M	atezo_bev	11.27	FALSE	PR	-0.172154	high
EA-67d26f55df	52	M	atezo_bev	7.89	TRUE	SD	-0.165826	high
EA-755ddfdbf0	63	M	atezo_bev	18	FALSE	PR	-0.159427	high
EA-bf84438b6e	69	F	atezo_bev	1.51	TRUE	NE	-0.152158	high
EA-b1965b50e2	57	M	atezo_bev	1.74	TRUE	PD	-0.151124	high
EA-a31314008d	56	M	atezo_bev	13.8	FALSE	PR	-0.150337	high
EA-ebdc6a3023	69	M	atezo_bev	1.97	TRUE	PD	-0.148066	high
EA-75069ecc80	75	M	atezo_bev	3.55	TRUE	NE	-0.138939	high
EA-33d1ca454b	61	F	atezo_bev	2.63	TRUE	PD	-0.137634	high
EA-ec9df7d2ea	72	M	atezo_bev	10.41	TRUE	SD	-0.133758	high
EA-36d68fa037	68	F	atezo_bev	16.56	FALSE	SD	-0.128607	high
EA-23cd27556d	46	M	atezo_bev	23.49	FALSE	PR	-0.12526	high
EA-b92e34ea10	67	M	atezo_bev	12.39	FALSE	PR	-0.116929	high
EA-850933a912	57	M	atezo_bev	3.15	TRUE	PD	-0.110542	high
EA-ecd9d1dd05	66	M	atezo_bev	18.23	FALSE	PR	-0.107537	high
EA-e5e51b3c9f	54	M	atezo_bev	13.31	TRUE	SD	-0.10532	high
EA-91011370ad	77	M	atezo_bev	12.45	TRUE	PR	-0.0916833	high
EA-924a4ef3f5	53	M	atezo_bev	5.22	TRUE	SD	-0.0907275	high
EA-1423f65670	52	M	atezo_bev	4.21	TRUE	SD	-0.07762	high
EA-abbdcec59a	70	M	atezo_bev	20.63	TRUE	PR	-0.0668886	high
EA-e2583324e1	51	F	atezo_bev	2.96	TRUE	PD	-0.0653971	high
EA-73a518e138	49	M	atezo_bev	17.91	FALSE	PR	-0.0637569	high
EA-867977873c	68	F	atezo_bev	4.17	TRUE	PD	-0.0569304	high
EA-303359ffa7	47	M	atezo_bev	15.7	FALSE	PR	-0.0539222	high
EA-bce5425f93	65	F	atezo_bev	13.9	TRUE	PR	-0.0490733	high
EA-a88694ead6	59	M	atezo_bev	13.73	FALSE	PR	-0.0476871	high
EA-37f9c4a393	79	F	atezo_bev	5.52	FALSE	SD	-0.0460059	high
EA-a440db82c3	58	M	atezo_bev	4.01	TRUE	SD	-0.0453298	high
EA-e514dbd5f6	64	M	atezo_bev	16.69	TRUE	SD	-0.0435856	high
EA-4ddd21bceb	54	M	atezo_bev	5.45	TRUE	SD	-0.0380282	high
EA-c94be9d3ca	70	M	atezo_bev	12.91	TRUE	SD	-0.035941	high
EA-cce8886053	48	M	atezo_bev	2.07	TRUE	PD	-0.0256975	high
EA-8aeae08ff5	45	M	atezo_bev	22.24	TRUE	PR	-0.025001	high
EA-fe6b95d6cb	71	M	atezo_bev	13.83	TRUE	SD	-0.0114643	high
EA-245111daa5	72	M	atezo_bev	2.63	TRUE	NE	-0.0113633	high
EA-880467e03f	78	M	atezo_bev	13.01	FALSE	PR	-0.00332687	high
EA-1c7c2a195d	41	M	atezo_bev	17.48	FALSE	PR	0.0187656	high
EA-167b8f1fea	52	M	atezo_bev	5.16	TRUE	SD	0.0342419	high
EA-3fe810c461	59	M	atezo_bev	12.45	TRUE	SD	0.0388291	high
EA-ab95257136	48	M	atezo_bev	3.29	TRUE	PD	0.0556372	high
EA-9b2f4f015c	41	M	atezo_bev	2.53	TRUE	NE	0.0637819	high
EA-3983f2224f	63	M	atezo_bev	7.13	TRUE	SD	0.0700895	high
EA-d18965cbb2	71	M	atezo_bev	4.17	TRUE	PD	0.0732379	high
EA-8b573ab2dc	61	F	atezo_bev	2.76	TRUE	PD	0.0779254	high
EA-84c0cacb88	60	M	atezo_bev	2.73	TRUE	PD	0.0790411	high
EA-b27f1bc521	44	M	atezo_bev	12.35	TRUE	SD	0.0829778	high
EA-874130fb3a	69	M	atezo_bev	0.85	TRUE	PD	0.0848625	high
EA-e0bb0a0ddf	69	F	atezo_bev	5.78	TRUE	SD	0.113905	high
EA-be3a853685	78	M	atezo_bev	17.48	FALSE	PR	0.114701	high
EA-28a21148ef	58	F	atezo_bev	13.83	FALSE	PR	0.134488	high
EA-1aeeb91a93	63	M	atezo_bev	6.83	TRUE	SD	0.17396	high
EA-3cd4f43f0b	49	F	atezo_bev	6.9	TRUE	SD	0.181956	high
EA-79143011ea	53	F	atezo_bev	2.76	TRUE	PD	0.192967	high
EA-52aeecb810	65	M	atezo_bev	16.13	TRUE	SD	0.257129	high
